# Supplementary material for: Genetic diversity of Francisella tularensis subsp. holarctica in Kazakhstan
Source: PLoS Negl Trop Dis. 2021 May 17;15(5):e0009419. doi: 10.1371/journal.pntd.0009419 (PMC8158875; doi:10.1371/journal.pntd.0009419)
Supplement: S1 Table — The “map_SCHU_S4_percent” column indicates for each dataset the percentage of the SCHU_S4 genome (assembly accession GCA_000008985) which does not contribute to the SNP search. This percentage corresponds to regions deleted in the strain being mapped, and also to repeated sequences. The “remarks” column provides a list of duplicate entries (usually strains for which both assemblies and raw data have been deposited, and also reference strains which have been independently sequenced). Entries labelled as “redundant” are entries showing an identical wgSNP profile with an other entry. The last four columns indicate which public datasets were used for the making of the indicated figures. (XLSX) [file pntd.0009419.s004.xlsx]

## Sheet: Shevtsov2021_S1_accessions_list
Key	study_accession	sample_accession	strain	year	country	sub-species	sublineage	HOST	cansnper2	map_SCHU_S4_percent	remarks	Shevtsov2021Fig1	Shevtsov2021FigS1	Shevtsov2021FigS2	Shevtsov2021FigS3
DRR000564	PRJDA51189	SAMD00008919	SCHU-P0	1941	USA	tularensis	A.I.12	Homo sapiens	A.I.13	6.12
DRR000565	PRJDA51189	SAMD00008918	SCHU-P5	1941	USA	tularensis	A.I.12	Homo sapiens	A.I.13	6.12	redundant
DRR000566	PRJDA51189	SAMD00008917	SCHU-P9	1941	USA	tularensis	A.I.12	Homo sapiens	A.I.13	6.12	redundant
ERR351169	PRJEB4697	SAMEA2240486	FSC250	1996	FIN	holarctica	B.12_B.23_B.65	Homo sapiens	B.96	9.76		X
ERR351170	PRJEB4697	SAMEA2240488	FSC279	2000	SWE	holarctica	B.12_B.23_B.65	Homo sapiens	B.202	9.77		X
ERR351171	PRJEB4697	SAMEA2240489	FSC280	2000	SWE	holarctica	B.6	Homo sapiens	B.136	9.83		X
ERR351172	PRJEB4697	SAMEA2240490	FSC285	2000	SWE	holarctica	B.6	Homo sapiens	B.156	9.84	redundant
ERR3528406	PRJEB34471	SAMEA5783792	lymph node aspirate	2013	SVN	holarctica	B.12_B.42_B.66_L4	Homo sapiens	B.33	7.87		X		X
ERR3555285	PRJEB33006	SAMEA5971365	A936	2017	DEU	holarctica	B.6	Homo sapiens	B.49	10.06	redundant
ERR3555286	PRJEB33006	SAMEA5971366	A981	2017	DEU	holarctica	B.6	Homo sapiens	B.45	10.11	redundant
ERR3555287	PRJEB33006	SAMEA5971367	A1005	2017	DEU	holarctica	B.6	Homo sapiens	B.45	10.96	redundant
ERR3555288	PRJEB33006	SAMEA5971368	A1007	2017	DEU	holarctica	B.6	Homo sapiens	B.63	10.21		X
ERR3555289	PRJEB33006	SAMEA5971369	A1022	2017	DEU	holarctica	B.6	Homo sapiens	B.238	10.11		X
ERR3555290	PRJEB33006	SAMEA5971370	A1049	2017	DEU	holarctica	B.6	Homo sapiens	B.291	10.01	redundant
ERR3555291	PRJEB33006	SAMEA5971371	A1050	2017	DEU	holarctica	B.12_B.39	Homo sapiens	B.39	10.11		X
ERR3555292	PRJEB33006	SAMEA5971372	A1338-1	2018	DEU	holarctica	B.12_B.42_B.66_L4	Leporidae sp.	B.104	10.32		X		X
ERR3555293	PRJEB33006	SAMEA5971373	A1341-1	2018	DEU	holarctica	B.12_B.71	Homo sapiens	B.71	10.12		X
ERR3555294	PRJEB33006	SAMEA5971374	A1020	2017	DEU	holarctica	B.6	Homo sapiens	B.51	10.02		X
ERR3555295	PRJEB33006	SAMEA5971375	A1158	2018	DEU	holarctica	B.6	Homo sapiens	B.287	10.06	redundant
ERR3555296	PRJEB33006	SAMEA5971376	A1171	2018	DEU	holarctica	B.6	Homo sapiens	B.45	10.06		X
ERR3555297	PRJEB33006	SAMEA5971377	A1174	2018	DEU	holarctica	B.6	Homo sapiens	B.45	10	redundant
ERR3555298	PRJEB33006	SAMEA5971378	A1183	2018	DEU	holarctica	B.6	Homo sapiens	B.53	10.4		X
ERR3555299	PRJEB33006	SAMEA5971379	A1201	2018	DEU	holarctica	B.6	Homo sapiens	B.87	9.99	redundant
ERR3555300	PRJEB33006	SAMEA5971380	A1308	2018	DEU	holarctica	B.12_B.42_B.66_L4	Homo sapiens	B.36	9.86	redundant			X	X
ERR3555301	PRJEB33006	SAMEA5971381	A922-2	2017	DEU	holarctica	B.6	Homo sapiens	B.259	9.87		X
ERR3555302	PRJEB33006	SAMEA5971382	A571	2015	DEU	holarctica	B.12_B.42_B.66_L4	Leporidae sp.	B.106	9.81	redundant			X
ERR3555303	PRJEB33006	SAMEA5971383	A635	2015	DEU	holarctica	B.6	Homo sapiens	B.151	9.86	redundant
ERR3555304	PRJEB33006	SAMEA5971384	A655	2015	DEU	holarctica	B.12_B.42_B.66_L4	Homo sapiens	B.34	9.82		X		X	X
ERR3555305	PRJEB33006	SAMEA5971385	A660	2015	DEU	holarctica	B.6	Homo sapiens	B.45	9.91	redundant
ERR3555306	PRJEB33006	SAMEA5971386	A663	2015	DEU	holarctica	B.12_B.42_B.66_L4	Homo sapiens	B.106	9.7		X		X
ERR3555307	PRJEB33006	SAMEA5971387	A702	2015	DEU	holarctica	B.12_B.71	Sus scrofa	B.71	9.78		X
ERR3555308	PRJEB33006	SAMEA5971388	A797	2016	DEU	holarctica	B.12_B.42_B.66_L4	Homo sapiens	B.34	9.78	redundant			X	X
ERR3555309	PRJEB33006	SAMEA5971389	A810-1	2016	DEU	holarctica	B.12_B.42_B.66_L4	Homo sapiens	B.36	9.77		X		X	X
ERR3555310	PRJEB33006	SAMEA5971390	A820-1	2016	DEU	holarctica	B.6	Homo sapiens	B.248	9.96	redundant
ERR3555311	PRJEB33006	SAMEA5971391	A821-1	2016	DEU	holarctica	B.6	Homo sapiens	B.248	9.88		X
ERR414089	PRJEB5252	SAMEA2337807	F49			holarctica	B.12_B.23_15NIIEG		B.77	9.94	redundant
ERR414801	PRJEB5252	SAMEA2338906	F100	2002	DEU	holarctica	B.6	Macaca fascicularis	B.87	7.88		X
ERR425052	PRJEB5252	SAMEA2729886	F101	2002	DEU	holarctica	B.12_B.42_B.66_L4	Macaca fascicularis	B.34	7.84	redundant			X	X
ERR431510	PRJEB5252	SAMEA2729892	F107	2005	DEU	holarctica	B.12_B.42_B.66_L4	Macaca silenus	B.34	7.84		X		X	X
ERR431511	PRJEB5252	SAMEA2729893	F109	2002	DEU	holarctica	B.6	Macaca fascicularis	B.87	7.93	redundant
ERR435809	PRJEB5252	SAMEA2358421	F105	2005	DEU	holarctica	B.6	Arvicola terrestris	B.58	7.97	redundant
ERR435810	PRJEB5252	SAMEA2358422	F112	2006	DEU	holarctica	B.6	Callithrix jacchus	B.58	7.95	redundant
ERR454995	PRJEB5252	SAMEA2397556	F114	2006	DEU	holarctica	B.6	Callithrix jacchus	B.58	7.94	redundant
ERR476741	PRJEB5252	SAMEA2464132	F092	2004	DEU	holarctica	B.6	Callithrix jacchus	B.58	7.92		X
ERR538403	PRJEB5252	SAMEA2609648	F090	2004	DEU	holarctica	B.6	Callithrix jacchus	B.58	7.94	redundant
ERR538404	PRJEB5252	SAMEA2609649	F091	2004	DEU	holarctica	B.6	Callithrix jacchus	B.58	7.94	redundant
ERR538405	PRJEB5252	SAMEA2609650	F088	2004	DEU	holarctica	B.6	Callithrix jacchus	B.58	8.04	redundant
ERR538406	PRJEB5252	SAMEA2609651	F089	2004	DEU	holarctica	B.6	Callithrix jacchus	B.58	8.04	redundant
ERR538407	PRJEB5252	SAMEA2609652	F233	2010	DEU	holarctica	B.6	Homo sapiens	B.49	7.97	redundant
ERR538408	PRJEB5252	SAMEA2609661	F049			holarctica	B.12_B.23_B.24_15NIIEG		B.77	8		X
ERR543957	PRJEB5252	SAMEA2731118	F108	2002	DEU	holarctica	B.6	Macaca fascicularis	B.87	8.1	redundant
ERR636248	PRJEB5252	SAMEA2784364	F49	2010	DEU	holarctica	B.12_B.23_15NIIEG		B.77	9.94	redundant
GCA_000008985	PRJNA9	SAMEA3138185	SCHU S4	1941	USA	tularensis	A.I.12	Homo sapiens	A.I.13	5.68
GCA_000009245	PRJNA16421	SAMEA3138197	LVS			holarctica	B.12_B.23_15NIIEG	Homo sapiens	B.77	9.64	duplicate
GCA_000009325	PRJNA17375	SAMEA3138200	FSC198	1988	SVK	tularensis	A.I.12	(mite)	A.I.13	5.68
GCA_000011405	PRJNA32025	SAMN02641482	OSU18	1978	USA	holarctica	B.4_OSU18	Castor sp.	B.125	9.76	duplicate
GCA_000014605	PRJNA17265	SAMN02641482	OSU18	1978	USA	holarctica	B.4_OSU18	Castor sp.	B.125	8.32		X	X
GCA_000014645	PRJNA16088	SAMN02604254	U112			novicida	novicida		novicida	18.57	novicida duplicate
GCA_000016105	PRJNA18459	SAMN02603036	WY96-3418	1996	USA	tularensis	A.2	Homo sapiens	A.2	6.86
GCA_000017785	PRJNA20197	SAMN02603037	FTNF002-00	<2001	FRA	holarctica	B.6	Homo sapiens	B.269	8.33		X
GCA_000018925	PRJNA19571	SAMN02604345	FSC147	1965	KAZ	mediasiatica	M.I	Meriones meridianus	M.I.2	7.82
GCA_000023305	PRJNA38289	SAMN02604230	NE061598			tularensis	A.I.12		NA	5.9
GCA_000153845	PRJNA18251	SAMN02595214	257		SWE	holarctica	B.12_B.23_B.195		B.25	11.16	abnormally long branch
GCA_000154145	PRJNA19015	SAMN02595215	FSC022	1950	JPN	holarctica	B.16	Homo sapiens	B.224	8.66
GCA_000154165	PRJNA19017	SAMN02595216	FSC033			tularensis	A.I.3		A.I.3	6.54
GCA_000154185	PRJNA19019	SAMN02595217	GA99-3549			novicida	novicida		novicida	21.01	novicida redundant with F6168
GCA_000154265	PRJNA19573	SAMN02595218	GA99-3548			novicida	novicida		novicida	19.12	novicida redundant with D9876
GCA_000155535	PRJNA30443	SAMN02595231	MA00-2987			tularensis	A.I.3		A.I.3	6.91	duplicate
GCA_000155755	PRJNA30119	SAMN02469397	FTE			novicida	novicida		novicida	19.27	novicida redundant with U112
GCA_000156415	PRJNA30447	SAMN02469396	FTG		USA	novicida	novicida		novicida	19.38	novicida
GCA_000168775	PRJNA16087	SAMN01085703	FSC200	1998		holarctica	B.12	Homo sapiens	B.22	9.6	redundant
GCA_000170295	PRJNA19645	SAMN02471335	URFT1			holarctica	B.6	Homo sapiens	B.45	10.47		X
GCA_000195535	PRJNA62751	SAMN02603513	Fx1			novicida	novicida		novicida	19.71	novicida
GCA_000248415	PRJNA64441	SAMN02604301	TIGB03			tularensis	A.I.3		A.I.5	5.88
GCA_000248435	PRJNA64439	SAMN02604300	TI0902			tularensis	A.I.3		A.I.5	5.88
GCA_000305835	PRJNA170747	SAMN02469756	70102010	2001	USA	tularensis	A.2	Homo sapiens	A.2	8.45	redundant
GCA_000305855	PRJNA170749	SAMN02469755	80700103		USA	tularensis	A.2	Homo sapiens	A.2	7.61
GCA_000305875	PRJNA170750	SAMN02469757	80700075	2007	USA	tularensis	A.I.12	Homo sapiens	A.I.12	7.45	duplicate
GCA_000305895	PRJNA170751	SAMN02469748	831	1999	USA	tularensis	A.2	(animal)	A.2	8.42
GCA_000305915	PRJNA170752	SAMN02469754	AS_713	2004	USA	tularensis	A.2	(rabbit)	A.2	8.36
GCA_000313275	PRJNA170180	SAMN02469747	70001275	2000	USA	tularensis	A.2	Homo sapiens	A.2	8.37
GCA_000313385	PRJNA175244	SAMN02603045	F92			holarctica	B.6		B.58	9.83	redundant
GCA_000346525	PRJNA189041	SAMN02469753	3571	1999	USA	tularensis	A.2	Homo sapiens	A.2	8.37
GCA_000380385	PRJNA189042	SAMN02469750	1378	2001	USA	tularensis	A.I.12	Homo sapiens	A.I.12	7.5
GCA_000380405	PRJNA189044	SAMN02469749	80700075	2007	USA	tularensis	A.I.12	Homo sapiens	A.I.12	7.42	redundant
GCA_000380425	PRJNA189048	SAMN02469752	79201237		USA	tularensis	A.I.12	Homo sapiens	A.I.12	7.28
GCA_000380445	PRJNA189049	SAMN02469751	80700069	2007	USA	tularensis	A.I.12	Homo sapiens	A.I.12	7.47	redundant
GCA_000478845	PRJNA212941	SAMN02261485	99A-2628	1999	USA	holarctica	B.4_OSU18	Homo sapiens	B.122	9.64		X	X
GCA_000524575	PRJNA230014	SAMN02641556	PHIT-FT049	2012	TUR	holarctica	B.16	(water)	B.217	10.03
GCA_000628905	PRJNA217353	SAMN02335351	SCHU S4	1941	USA	tularensis	A.I.12	Homo sapiens	A.I.13	5.88	duplicate
GCA_000628925	PRJNA217348	SAMN02335346	SCHU S4	1941	USA	tularensis	A.I.12	Homo sapiens	A.I.13	5.81	duplicate
GCA_000628945	PRJNA217352	SAMN02335350	SCHU S4	1941	USA	tularensis	A.I.12	Homo sapiens	A.I.13	5.89	duplicate
GCA_000628965	PRJNA217351	SAMN02335349	SCHU S4	1941	USA	tularensis	A.I.12	Homo sapiens	A.I.13	5.89	duplicate
GCA_000628985	PRJNA217350	SAMN02335348	SCHU S4	1941	USA	tularensis	A.I.12	Homo sapiens	A.I.13	5.89	duplicate
GCA_000629005	PRJNA217349	SAMN02335347	SCHU S4	1941	USA	tularensis	A.I.12	Homo sapiens	A.I.13	5.87	duplicate
GCA_000681495	PRJNA177784	SAMN02690826	BD11-00177	2011	NLD	holarctica	B.6	Homo sapiens	B.101	10.26		X
GCA_000741935	PRJNA244566	SAMN02887095	FTZ		USA	tularensis	A.I.8	(rabbit)	A.I.11	5.93	redundant
GCA_000742015	PRJNA244561	SAMN02870045	FTV		USA	tularensis	A.I.8	(rabbit)	A.I.11	5.87	redundant
GCA_000742075	PRJNA244554	SAMN02869888	FAE		USA	tularensis	A.I.8	(rabbit)	A.I.11	5.93	redundant
GCA_000742085	PRJNA244559	SAMN02870033	FAI		USA	novicida	novicida		novicida	20.45	novicida redundant with DPG 3A-IS
GCA_000742095	PRJNA244555	SAMN02870009	Larsen			tularensis	A.2		A.2	8.84
GCA_000742145	PRJNA244562	SAMN02870078	FTX		USA	tularensis	A.I.8	(rabbit)	A.I.11	5.88	redundant
GCA_000742155	PRJNA244560	SAMN02870034	FTU		USA	tularensis	A.I.8	(rabbit)	A.I.11	5.91	redundant
GCA_000746455	PRJNA244553	SAMN02867633	FAC		USA	tularensis	A.I.12	(rabbit)	A.I.14	6.25	duplicate
GCA_000807905	PRJNA269095	SAMN03249218	R13-38	2013	SWE	holarctica	B.6		B.136	12.41		X
GCA_000833165	PRJNA236045	SAMN03010444	F6168		USA	novicida	novicida		novicida	20.14	novicida
GCA_000833235	PRJNA242267	SAMN03023737	FTT_1			holarctica	B.4_OSU18		B.129	9.66		X	X
GCA_000833335	PRJNA236485	SAMN03010443	LVS			holarctica	B.12_B.23_15NIIEG	Homo sapiens	B.77	9.67	duplicate
GCA_000833355	PRJNA235892	SAMN03092276	D9876		USA	novicida	novicida	Homo sapiens	novicida	18.34	novicida
GCA_000833375	PRJNA236529	SAMN03107387	U112	1950	USA	novicida	novicida		novicida	18.46	novicida
GCA_000833475	PRJNA240113	SAMN03219196	NIH B-38	1941	USA	tularensis	A.2	Homo sapiens	A.2	8.82
GCA_000833495	PRJNA240115	SAMN03251846	VT68	1968	USA	holarctica	B.4_OSU18		B.125	9.58		X	X
GCA_000833515	PRJNA240117	SAMN03251848	425		USA	holarctica	B.6	(water)	B.165	9.6		X
GCA_000833535	PRJNA239340	SAMN03246840	SHU-S4	1941	USA	tularensis	A.I.12	Homo sapiens	A.I.13	5.86	duplicate
GCA_000833555	PRJNA240118	SAMN02769658	Scherm	1944	USA	tularensis	A.I.12	Homo sapiens	A.I.13	5.9
GCA_000833715	PRJNA240114	SAMN03252734	JAP	2005	USA	holarctica	B.16		B.226	9.69	duplicate JAP
GCA_000834965	PRJNA240119	SAMN02769653	DPG 3A-IS	2007	USA	novicida	novicida	(water)	novicida	20.28	novicida
GCA_000978785	PRJNA270247	SAMN03264783	SCHU S4	1941	USA	tularensis	A.I.12	Homo sapiens	A.I.13	5.96	duplicate
GCA_001011135	PRJNA81045	SAMN03266146	WY-00W4114	2000	USA	tularensis	A.2	(prairie dog)	A.2	6.9
GCA_001044315	PRJNA281242	SAMN03486587	OR96-0246	1996	USA	holarctica	B.6	(primate)	B.9	9.73		X
GCA_001262115	PRJNA288604	SAMN03817044	WY96	1996	USA	tularensis	A.2	Homo sapiens	A.2	6.91	duplicate
GCA_001267475	PRJNA261847	SAMN02595231	MA00-2987			tularensis	A.I.3		A.I.3	5.93
GCA_001412545	PRJNA288396	SAMN03799293	410108	1962	CHN	holarctica	B.16	Homo sapiens	B.217	9.27
GCA_001574475	PRJNA253522	SAMN02870477	NO-3/2011	2011	NOR	holarctica	B.6	Homo sapiens	B.150	9.66	redundant
GCA_001574485	PRJNA253522	SAMN02870475	NO-1/2011	2011	NOR	holarctica	B.6	Homo sapiens	B.94	9.57		X
GCA_001574495	PRJNA253522	SAMN02870478	NO-4/2011	2011	NOR	holarctica	B.6	Homo sapiens	B.151	9.62	redundant
GCA_001574555	PRJNA253522	SAMN02870482	NO-8/2011	2011	NOR	holarctica	B.12_B.42	Homo sapiens	B.185	9.6	redundant
GCA_001574565	PRJNA253522	SAMN02870483	NO-9/2011	2011	NOR	holarctica	B.6	Homo sapiens	B.151	9.62
GCA_001574585	PRJNA253522	SAMN02870485	NO-11/2011	2011	NOR	holarctica	B.6	Homo sapiens	B.94	9.72
GCA_001574605	PRJNA253522	SAMN02870488	NO-14/2011	2011	NOR	holarctica	B.6	Homo sapiens	B.136	9.65		X
GCA_001574635	PRJNA253522	SAMN02870489	NO-15/2011	2011	NOR	holarctica	B.4_NO-15/2011	Homo sapiens	B.102	9.59		X	X
GCA_001574655	PRJNA253522	SAMN02870491	NO-17/2011	2011	NOR	holarctica	B.12_B.23	Homo sapiens	B.199	9.64	redundant
GCA_001574675	PRJNA253522	SAMN02870492	NO-18/2011	2011	NOR	holarctica	B.12_B.23_B.195	Homo sapiens	B.339	9.59		X
GCA_001574695	PRJNA253522	SAMN02870479	NO-5/2011	2011	NOR	holarctica	B.12_B.42_B.66_L4	Homo sapiens	B.35	9.58		X		X	X
GCA_001574705	PRJNA253522	SAMN02870480	NO-6/2011	2011	NOR	holarctica	B.6	Homo sapiens	B.147	9.63	redundant
GCA_001574735	PRJNA253522	SAMN02870481	NO-7/2011	2011	NOR	holarctica	B.12_B.23_B.65	Homo sapiens	B.199	9.56		X
GCA_001574755	PRJNA253522	SAMN02870484	NO-10/2011	2011	NOR	holarctica	B.6	Homo sapiens	B.151	9.65	redundant
GCA_001574775	PRJNA253522	SAMN02870476	NO-2/2011	2011	NOR	holarctica	B.12_B.42_B.22	Homo sapiens	B.185	9.55		X
GCA_001574785	PRJNA253522	SAMN02870486	NO-12/2011	2011	NOR	holarctica	B.12_B.39	Homo sapiens	B.213	9.59		X
GCA_001574795	PRJNA253522	SAMN02870487	NO-13/2011	2011	NOR	holarctica	B.6	Homo sapiens	B.94	9.62
GCA_001574835	PRJNA253522	SAMN02870490	NO-16/2011	2011	NOR	holarctica	B.6	Homo sapiens	B.140	9.56		X
GCA_001574855	PRJNA253675	SAMN02886895	FDC200	2009	TUR	holarctica	B.12_B.42_B.79		B.68	9.57		X
GCA_001574865	PRJNA253675	SAMN02886896	FDC201	2009	TUR	holarctica	B.12_B.42	Homo sapiens	B.68	9.59	redundant
GCA_001574885	PRJNA253675	SAMN02886898	FDC203	2008	TUR	holarctica	B.12_B.42	Homo sapiens	B.68	9.62	redundant
GCA_001574905	PRJNA253675	SAMN02886899	FDC204	2012	TUR	holarctica	B.12_B.42_B.66_L2		B.67	9.63	redundant			X
GCA_001574935	PRJNA253675	SAMN02886900	FDC205	2012	TUR	holarctica	B.12_B.42_B.66_L2	Homo sapiens	B.67	9.69		X		X
GCA_001574945	PRJNA253675	SAMN02886897	FDC202	2008	TUR	holarctica	B.12_B.42		B.68	9.6	redundant
GCA_001611815	PRJNA317365	SAMN04606331	15NIIEG	1973	RUS	holarctica	B.12_B.23_B.24_15NIIEG		B.77	9.93		X
GCA_001696925	PRJNA257008	SAMN04260148	503	1939	RUS	holarctica	B.12_B.23_B.195	Dermacentor	B.25	9.74		X
GCA_001696935	PRJNA257008	SAMN04260147	RUSS	1928	RUS	holarctica	B.12_B.42_B.66_L2	Homo sapiens	B.190	10		X		X
GCA_001696945	PRJNA257008	SAMN04260149	Ohara	1931	JPN	holarctica	B.16		B.219	9.3
GCA_001696955	PRJNA257008	SAMN04260150	MAX	1928	RUS	holarctica	B.12_B.23_B.24	Homo sapiens	B.24	10.35		X
GCA_001865695	PRJNA215224	SAMN05449121	PA10-7858		USA	novicida	novicida	Homo sapiens	novicida	19.1	novicida
GCA_001880205	PRJNA260088	SAMN03107513	AL97-2214	1997	USA	novicida	novicida		novicida	20.05	novicida
GCA_001880245	PRJNA260086	SAMN03107514	AZ06-7470	2006	USA	novicida	novicida		novicida	18	novicida
GCA_001936015	PRJNA307317	SAMN04378279	SCHU S4 F. tul Mut-127	1941	USA	tularensis	A.I.12	Homo sapiens	A.I.13	5.84	duplicate
GCA_001953575	PRJNA353900	SAMN03773868	08T0073	2007	DEU	holarctica	B.12_B.42_B.66_L4	Lepus sp.	B.80	9.63		X		X
GCA_002027465	PRJNA355394	SAMN06075683	FSC022	1950	JPN	holarctica	B.16	Homo sapiens	B.224	9.18	duplicate JAP
GCA_002027725	PRJNA286987	SAMN03774932	FT-32	2012	CHE	holarctica	B.6	Homo sapiens	B.260	9.77		X
GCA_002027745	PRJNA286987	SAMN03774936	FT9C-G7	2012	CHE	holarctica	B.6	Ixodes ricinus	B.59	9.73	redundant
GCA_002027765	PRJNA286987	SAMN03774935	FT8C-4F	2012	CHE	holarctica	B.6	Ixodes ricinus	B.59	9.67	redundant
GCA_002027785	PRJNA286987	SAMN03774942	FT16C-B1	2012	CHE	holarctica	B.6	Ixodes ricinus	B.62	9.7		X
GCA_002082235	PRJNA231221	SAMN04875573	FDAARGOS_247	1941	USA	tularensis	A.I.12	Homo sapiens	A.I.13	5.88	redundant
GCA_002100165	PRJNA285145	SAMN03773724	F0608	2006	DEU	holarctica	B.6	Lepus europaeus	B.49	9.97		X
GCA_002100175	PRJNA285145	SAMN03773721	F0295	1952	FRA	holarctica	B.6	Lepus sp.	B.60	9.71		X
GCA_002100185	PRJNA285145	SAMN03773732	F0781	2008	DEU	holarctica	B.6	Lepus europaeus	B.61	9.71	redundant
GCA_002100195	PRJNA285145	SAMN03773725	F0624	2007	DEU	holarctica	B.6	Lepus europaeus	B.63	9.78	redundant
GCA_002100245	PRJNA285145	SAMN03773914	FSC028		FRA	holarctica	B.6		B.101	9.74		X
GCA_002100255	PRJNA285145	SAMN03773988	FSC247	1994	FRA	holarctica	B.6	Homo sapiens	B.11	9.69		X
GCA_002100265	PRJNA285145	SAMN03773915	FSC029		FRA	holarctica	B.6		B.60	9.69	redundant
GCA_002100275	PRJNA285145	SAMN03774111	FSC456		ESP	holarctica	B.6	Homo sapiens	B.109	9.7	redundant
GCA_002100325	PRJNA285145	SAMN03773837	FDC095	1989	FRA	holarctica	B.6	Homo sapiens	B.49	9.98		X
GCA_002100335	PRJNA285145	SAMN03773730	F0777	2007	DEU	holarctica	B.6	Callithrix jacchus	B.58	9.68	redundant
GCA_002100365	PRJNA285145	SAMN03773728	F0732	2008	ITA	holarctica	B.6		B.64	9.77		X
GCA_002100375	PRJNA285145	SAMN03773729	F0775	2005	DEU	holarctica	B.6	Macaca fascicularis	B.87	9.59	redundant
GCA_002100405	PRJNA285145	SAMN03773858	FDC310		CHE	holarctica	B.6	Homo sapiens	B.86	9.76	redundant B.85
GCA_002100415	PRJNA285145	SAMN03773859	FDC338	2010	DEU	holarctica	B.6	Lepus sp.	B.53	9.74	redundant
GCA_002100445	PRJNA285145	SAMN03773839	FDC113		FRA	holarctica	B.6	Homo sapiens	B.295	9.86		X
GCA_002100455	PRJNA285145	SAMN03773885	FDC412	1998	ESP	holarctica	B.6	Lepus europaeus	B.287	9.81		X
GCA_002100485	PRJNA285145	SAMN03773890	FDC418	1998	ESP	holarctica	B.6	Lepus europaeus	B.291	9.71		X
GCA_002100505	PRJNA285145	SAMN03773892	FDC420	1998	ESP	holarctica	B.6	Arvicolinae sp.	B.48	9.69	redundant
GCA_002100525	PRJNA285145	SAMN03773899	FDC427	2007	ESP	holarctica	B.6	Homo sapiens	B.107	9.73	redundant
GCA_002100535	PRJNA285145	SAMN03773900	FDC428	2007	ESP	holarctica	B.6	Arvicolinae sp.	B.56	9.99	redundant
GCA_002100565	PRJNA285145	SAMN03773904	FDC432	2007	ESP	holarctica	B.6	Homo sapiens	B.107	9.81	redundant
GCA_002100585	PRJNA285145	SAMN03773917	FSC031		ITA	holarctica	B.6	Leporidae sp.	B.64	9.69		X
GCA_002100605	PRJNA285145	SAMN03773902	FDC430	2007	ESP	holarctica	B.6	Homo sapiens	B.57	9.73	redundant
GCA_002100625	PRJNA285145	SAMN03773906	FDC434	2007	ESP	holarctica	B.6	Homo sapiens	B.56	9.74	redundant
GCA_002100645	PRJNA285145	SAMN03774110	FSC455		ESP	holarctica	B.6	Lepus sp.	B.49	10.62		X
GCA_002100665	PRJNA285145	SAMN03774138	FSC555	2004	AUT	holarctica	B.6		B.63	9.76		X
GCA_002100685	PRJNA285145	SAMN03774150	FSC599	1965	JPN	holarctica	B.6	Homo sapiens	B.47	9.66		X
GCA_002100705	PRJNA285145	SAMN03773913	FSC027		FRA	holarctica	B.6		B.55	9.71	redundant
GCA_002100715	PRJNA285145	SAMN03773912	FSC026		FRA	holarctica	B.6		B.55	9.7		X
GCA_002100765	PRJNA285145	SAMN03773898	FDC426	2008	ESP	holarctica	B.6	Homo sapiens	B.57	9.78	redundant
GCA_002100775	PRJNA285145	SAMN03773903	FDC431	2007	ESP	holarctica	B.6	Homo sapiens	B.62	9.77	redundant
GCA_002100785	PRJNA285145	SAMN03773905	FDC433	2007	ESP	holarctica	B.6	Homo sapiens	B.291	9.76	redundant
GCA_002100795	PRJNA285145	SAMN03773901	FDC429	2008	ESP	holarctica	B.6	Lepus europaeus	B.56	9.76	redundant
GCA_002100845	PRJNA285145	SAMN03773895	FDC423	1998	ESP	holarctica	B.6	Lepus europaeus	B.48	9.73	redundant
GCA_002100855	PRJNA285145	SAMN03773896	FDC424	1998	ESP	holarctica	B.6	Homo sapiens	B.109	9.68	redundant
GCA_002100865	PRJNA285145	SAMN03773897	FDC425	2007	ESP	holarctica	B.6	Homo sapiens	B.56	9.95	redundant
GCA_002100875	PRJNA285145	SAMN03773894	FDC422	1998	ESP	holarctica	B.6	Homo sapiens	B.291	10.02	redundant
GCA_002100925	PRJNA285145	SAMN03773893	FDC421	1998	ESP	holarctica	B.6	Lepus europaeus	B.49	9.85		X
GCA_002100935	PRJNA285145	SAMN03773889	FDC417	1998	ESP	holarctica	B.6	Lepus europaeus	B.264	9.81		X
GCA_002100945	PRJNA285145	SAMN03773891	FDC419	1998	ESP	holarctica	B.6	Lepus europaeus	B.49	9.76		X
GCA_002100955	PRJNA285145	SAMN03773888	FDC416	1998	ESP	holarctica	B.6	Lepus europaeus	B.109	9.78	redundant
GCA_002101005	PRJNA285145	SAMN03773887	FDC415	1998	ESP	holarctica	B.6	Lepus europaeus	B.45	9.77		X
GCA_002101015	PRJNA285145	SAMN03773886	FDC413	1999	ESP	holarctica	B.6	Lepus europaeus	B.48	9.69		X
GCA_002101035	PRJNA285145	SAMN03773884	FDC411	1998	ESP	holarctica	B.6	Lepus europaeus	B.291	10.24	redundant
GCA_002101045	PRJNA285145	SAMN03773857	FDC306	2008	CHE	holarctica	B.6	Lepus sp.	B.90	9.73	redundant
GCA_002101085	PRJNA285145	SAMN03773856	FDC305	2008	CHE	holarctica	B.6	Homo sapiens	B.53	9.86	redundant
GCA_002101095	PRJNA285145	SAMN03773855	FDC304	2008	CHE	holarctica	B.6	Homo sapiens	B.46	10.62	redundant
GCA_002101105	PRJNA285145	SAMN03773854	FDC300	2009	DEU	holarctica	B.6	Lepus sp.	B.51	10.07	redundant
GCA_002101125	PRJNA285145	SAMN03773838	FDC099	1989	FRA	holarctica	B.6	Homo sapiens	B.54	10.42		X
GCA_002101165	PRJNA285145	SAMN03773735	F0784	2008	DEU	holarctica	B.6	Lepus europaeus	B.45	9.7		X
GCA_002101185	PRJNA285145	SAMN03773734	F0783	1997	ESP	holarctica	B.6	Lepus sp.	B.291	9.71	redundant
GCA_002102455	PRJNA285142	SAMN03773882	FDC408	2012	DEU	holarctica	B.12_B.42_B.66_L4	Castor sp.	B.75	9.61		X		X
GCA_002102465	PRJNA285142	SAMN03773883	FDC409	2012	DEU	holarctica	B.12_B.71	Nyctereutes procyonoides	B.71	9.63		X
GCA_002102515	PRJNA285142	SAMN03773881	FDC407	2008	DEU	holarctica	B.12_B.39	Vulpes sp.	B.74	9.59		X
GCA_002857425	PRJNA286987	SAMN08108689	FT73	2015	CHE	holarctica	B.6	Homo sapiens	B.90	9.68	redundant
GCA_002857445	PRJNA286987	SAMN08108688	FT71	2014	CHE	holarctica	B.6	Lepus sp.	B.45	9.68		X
GCA_002857465	PRJNA286987	SAMN08108687	FT70	2014	CHE	holarctica	B.12_B.42_B.66_L4	(monkey)	B.34	9.58		X		X	X
GCA_002857475	PRJNA286987	SAMN08108690	FT75	2015	CHE	holarctica	B.6	Homo sapiens	B.62	9.73	redundant
GCA_002857505	PRJNA286987	SAMN08108686	FT69	2014	CHE	holarctica	B.6	Lepus sp.	B.92	9.72	redundant
GCA_002857515	PRJNA286987	SAMN08108685	FT68	2014	CHE	holarctica	B.6	Lepus sp.	B.86	9.74		X
GCA_002857545	PRJNA286987	SAMN08108684	FT67	2013	CHE	holarctica	B.6	Lepus sp.	B.45	9.71		X
GCA_002857565	PRJNA286987	SAMN08108683	FT66	2013	CHE	holarctica	B.12_B.42_B.66_L4	Lepus sp.	B.103	9.56		X		X
GCA_002857585	PRJNA286987	SAMN08108682	FT65	2012	CHE	holarctica	B.12_B.42_B.66_L4	Lepus sp.	B.34	9.59		X		X	X
GCA_002857605	PRJNA286987	SAMN08108681	FT64	2012	CHE	holarctica	B.6	(mouse)	B.88	9.72	redundant
GCA_002857625	PRJNA286987	SAMN08108680	FT63	2012	CHE	holarctica	B.6	Lepus sp.	B.91	9.71		X
GCA_002857635	PRJNA286987	SAMN08108679	FT60	2012	CHE	holarctica	B.6	Lepus sp.	NA	10.93		X
GCA_002857665	PRJNA286987	SAMN08108678	FT59	2012	CHE	holarctica	B.6	Lepus sp.	B.279	9.7		X
GCA_002857685	PRJNA286987	SAMN08108675	FT56	2012	CHE	holarctica	B.6	Martes sp.	B.55	9.72		X
GCA_002857705	PRJNA286987	SAMN08108677	FT58	2014	CHE	holarctica	B.6	Lepus sp.	B.91	9.75	redundant
GCA_002857715	PRJNA286987	SAMN08108676	FT57	2012	CHE	holarctica	B.6	Lepus sp.	B.53	9.68		X
GCA_002857745	PRJNA286987	SAMN08108674	FT55	2012	CHE	holarctica	B.6	(mouse)	B.88	9.71		X
GCA_002857765	PRJNA286987	SAMN08108673	FT54	2013	CHE	holarctica	B.6	(tick)	B.284	9.73	redundant
GCA_002857785	PRJNA286987	SAMN08108672	FT53	2013	CHE	holarctica	B.6	(tick)	B.284	9.68		X
GCA_002857805	PRJNA286987	SAMN08108671	FT52	2013	CHE	holarctica	B.6	(tick)	B.284	9.69	redundant
GCA_002857815	PRJNA286987	SAMN08108670	FT51	2014	CHE	holarctica	B.6	Homo sapiens	B.88	9.75		X
GCA_002857845	PRJNA286987	SAMN08108669	FT50	2014	CHE	holarctica	B.6	Homo sapiens	B.49	9.75		X
GCA_002857865	PRJNA286987	SAMN08108668	FT49	2014	CHE	holarctica	B.6	Homo sapiens	B.92	9.74		X
GCA_002857875	PRJNA286987	SAMN08108667	FT48	2014	CHE	holarctica	B.6	Homo sapiens	B.53	9.69	redundant
GCA_002857905	PRJNA286987	SAMN08108666	FT47	2012	CHE	holarctica	B.6	(tick)	B.62	9.73	redundant
GCA_002857915	PRJNA286987	SAMN08108665	FT46	2012	CHE	holarctica	B.6	(tick)	B.59	9.73	redundant
GCA_002857945	PRJNA286987	SAMN08108664	FT44	2012	CHE	holarctica	B.6	(tick)	B.62	9.73	redundant
GCA_002857955	PRJNA286987	SAMN08108663	FT42	2012	CHE	holarctica	B.6	(tick)	B.59	9.65		X
GCA_002857985	PRJNA286987	SAMN08108661	FT40	2012	CHE	holarctica	B.6	(tick)	B.62	9.72		X
GCA_002858005	PRJNA286987	SAMN08108660	FT39	2012	CHE	holarctica	B.6	(tick)	B.62	9.75		X
GCA_002858015	PRJNA286987	SAMN08108662	FT41	2012	CHE	holarctica	B.6	(tick)	B.45	9.79		X
GCA_002858045	PRJNA286987	SAMN08108659	FT37	2012	CHE	holarctica	B.6	(tick)	B.62	9.75		X
GCA_002858065	PRJNA286987	SAMN08108658	FT36	2014	CHE	holarctica	B.6	Homo sapiens	B.53	9.75	redundant
GCA_002858075	PRJNA286987	SAMN08108657	FT33	2013	CHE	holarctica	B.6	Homo sapiens	B.90	9.71		X
GCA_002858105	PRJNA286987	SAMN08108656	FT31	2012	CHE	holarctica	B.12_B.42_B.66_L4	Homo sapiens	B.34	9.59		X		X	X
GCA_002858115	PRJNA286987	SAMN08108655	FT30	2012	CHE	holarctica	B.6	Homo sapiens	B.305	9.73		X
GCA_002858145	PRJNA286987	SAMN08108653	FT28	2012	CHE	holarctica	B.6	Homo sapiens	B.47	9.72		X
GCA_002858165	PRJNA286987	SAMN08108654	FT29	2012	CHE	holarctica	B.12_B.42_B.66_L4	Homo sapiens	B.106	9.6		X		X
GCA_002858185	PRJNA286987	SAMN08108650	FT25	2011	CHE	holarctica	B.6	Homo sapiens	B.305	9.7		X
GCA_002858205	PRJNA286987	SAMN08108652	FT27	2011	CHE	holarctica	B.6	Homo sapiens	B.47	9.74	redundant
GCA_002858215	PRJNA286987	SAMN08108651	FT26	2011	CHE	holarctica	B.6	Homo sapiens	B.285	9.75		X
GCA_002858245	PRJNA286987	SAMN08108649	FT24	2011	CHE	holarctica	B.6	Homo sapiens	B.88	9.78		X
GCA_002858265	PRJNA286987	SAMN08108648	FT22	2008	CHE	holarctica	B.6	Homo sapiens	B.45	9.69		X
GCA_002858285	PRJNA286987	SAMN08108647	FT20	2008	CHE	holarctica	B.6	Homo sapiens	B.86	9.72		X
GCA_002858305	PRJNA286987	SAMN08108646	FT19		CHE	holarctica	B.6	Lepus sp.	B.90	9.69		X
GCA_002858315	PRJNA286987	SAMN08108645	FT18	2008	CHE	holarctica	B.6	Homo sapiens	B.53	9.65	redundant
GCA_002858345	PRJNA286987	SAMN08108642	FT14	2004	CHE	holarctica	B.6	Leontopithecus rosalia	B.46	9.69		X
GCA_002858365	PRJNA286987	SAMN08108644	FT17	2008	CHE	holarctica	B.6	Homo sapiens	B.46	9.76		X
GCA_002858385	PRJNA286987	SAMN08108643	FT16		CHE	holarctica	B.6	Lepus sp.	B.49	9.69	redundant
GCA_002858405	PRJNA286987	SAMN08108641	FT13	1996	CHE	holarctica	B.6	Callitrichidae	B.86	9.63		X
GCA_002858425	PRJNA286987	SAMN08108640	FT11	1997	CHE	holarctica	B.6	Lepus sp.	B.49	9.69		X
GCA_002858435	PRJNA286987	SAMN08108638	FT08	2003	CHE	holarctica	B.6	Homo sapiens	B.86	9.86		X
GCA_002858465	PRJNA286987	SAMN08108637	FT07	2008	CHE	holarctica	B.6	Homo sapiens	B.307	9.82		X
GCA_002858485	PRJNA286987	SAMN08108639	FT10	1998	CHE	holarctica	B.6	Lepus sp.	B.86	9.76		X
GCA_002858505	PRJNA286987	SAMN08108636	FT05	2008	CHE	holarctica	B.6	Homo sapiens	B.91	9.71		X
GCA_002886065	PRJNA422969	SAMN08201031	12T0050_FLI	2012	DEU	holarctica	B.6	Lepus europaeus	B.51	9.83	redundant
GCA_002952075	PRJNA378245	SAMN06481648	TCH2015	2015	USA	novicida	novicida	Homo sapiens	novicida	19.15	novicida
GCA_003122155	PRJNA464279	SAMN09080665	14T0103	2014	DEU	holarctica	B.6	Glis glis	B.151	9.61		X
GCA_003612815	PRJNA417909	SAMN08011029	Fth-Must	2016	DEU	holarctica	B.12_B.42_B.66_L4		B.34	9.69		X		X	X
GCA_003721535	PRJNA269675	SAMN10386541	B-7562			holarctica	B.12_B.42_B.79		B.327	9.52		X
GCA_003721555	PRJNA269675	SAMN10386538	B-7554			holarctica	B.12_B.42		B.327	9.61	redundant
GCA_003721615	PRJNA269675	SAMN10386540	B-7557			holarctica	B.12_B.42		B.327	9.59	redundant
GCA_003721625	PRJNA269675	SAMN10386539	B-7556			holarctica	B.12_B.42		B.327	9.6	redundant
GCA_003797955	PRJNA231221	SAMN10228580	FDAARGOS_600			tularensis	A.I.8		A.I.11	5.85
GCA_003798025	PRJNA231221	SAMN10228577	FDAARGOS_597	2000	USA	tularensis	A.I.12	Homo sapiens	A.I.12	5.9
GCA_003798065	PRJNA231221	SAMN10228576	FDAARGOS_596	2000	USA	tularensis	A.I.8	Homo sapiens	A.I.11	5.9
GCA_003955775	PRJNA231221	SAMN10228579	FDAARGOS_599	2002	USA	holarctica	B.4_OSU18	Homo sapiens	B.129	9.68		X	X
GCA_003955795	PRJNA231221	SAMN10228578	FDAARGOS_598	1999	USA	holarctica	B.4_OSU18	Homo sapiens	B.316	9.6		X	X
GCA_003955815	PRJNA231221	SAMN10228575	FDAARGOS_595	2001	USA	holarctica	B.6	Homo sapiens	B.9	9.56		X
GCA_004213485	PRJNA269675	SAMN10924159	B-7176	2011		mediasiatica	M.II	Ixodes persulcatus	M.II.2	7.78	redundant
GCA_004214255	PRJNA269675	SAMN10924161	B-7178 (A1045)	2011	RUS	holarctica	B.4_NO-15/2011	Dermacentor reticulatus	B.112	9.61		X	X
GCA_004214305	PRJNA269675	SAMN10924160	B-7177(A-823)	2011	RUS	mediasiatica	M.II	Clethrionomys rutilus	M.II.3	7.79
GCA_004296555	PRJNA269675	SAMN10924158	B-7175(A-554)	2011	RUS	mediasiatica	M.II	Haemaphysalis concinna	M.II.2	6.61
GCA_009812495	PRJNA551589	SAMN12159721	CHUGA-Ft76	2017	FRA	holarctica	B.6	Homo sapiens	B.49	9.73
GCA_009812505	PRJNA551589	SAMN12159726	CHUGA-Ft82	2018	FRA	holarctica	B.6	Homo sapiens	B.87	9.71
GCA_009812515	PRJNA551589	SAMN12159727	CHUGA-Ft83	2018	FRA	holarctica	B.6	Homo sapiens	B.87	9.73
GCA_009812525	PRJNA551589	SAMN12159722	CHUGA-Ft77	2018	FRA	holarctica	B.6	Homo sapiens	B.49	9.73
GCA_009812535	PRJNA551589	SAMN12159725	CHUGA-Ft80	2018	FRA	holarctica	B.6	Homo sapiens	B.49	9.78
GCA_009812595	PRJNA551589	SAMN12159720	CHUGA-Ft74	2017	FRA	holarctica	B.6	Homo sapiens	B.266	9.75
GCA_009812615	PRJNA551589	SAMN12159718	CHUGA-Ft72	2016	FRA	holarctica	B.6	Homo sapiens	B.254	9.71
GCA_009812625	PRJNA551589	SAMN12159717	CHUGA-Ft71	2016	FRA	holarctica	B.6	Homo sapiens	B.240	9.78
GCA_009812645	PRJNA551589	SAMN12159719	CHUGA-Ft73	2017	FRA	holarctica	B.6	Homo sapiens	B.271	9.75
GCA_009812665	PRJNA551589	SAMN12159716	CHUGA-Ft70	2016	FRA	holarctica	B.6	Homo sapiens	B.87	10.28
GCA_009812695	PRJNA551589	SAMN12159715	CHUGA-Ft69	2016	FRA	holarctica	B.6	Homo sapiens	B.45	10.3
GCA_009812715	PRJNA551589	SAMN12159714	CHUGA-Ft68	2016	FRA	holarctica	B.6	Homo sapiens	B.59	10.3
GCA_009812735	PRJNA551589	SAMN12159712	CHUGA-Ft64	2016	FRA	holarctica	B.6	Homo sapiens	B.46	10.49
GCA_009812745	PRJNA551589	SAMN12159713	CHUGA-Ft65	2016	FRA	holarctica	B.6	Homo sapiens	B.255	10.23
GCA_009812755	PRJNA551589	SAMN12159709	CHUGA-Ft60	2016	FRA	holarctica	B.6	Homo sapiens	B.236	11.97
GCA_009812815	PRJNA551589	SAMN12159708	CHUGA-Ft59	2015	FRA	holarctica	B.6	Homo sapiens	B.49	10
GCA_009812835	PRJNA551589	SAMN12159706	CHUGA-Ft57	2016	FRA	holarctica	B.6	Homo sapiens	B.56	11.1
GCA_009812845	PRJNA551589	SAMN12159704	CHUGA-Ft55	2015	FRA	holarctica	B.6	Homo sapiens	B.289	9.7
GCA_009812865	PRJNA551589	SAMN12159705	CHUGA-Ft56	2015	FRA	holarctica	B.6	Homo sapiens	B.254	10.25
GCA_009812875	PRJNA551589	SAMN12159707	CHUGA-Ft58	2015	FRA	holarctica	B.6	Homo sapiens	B.293	11.71
GCA_009812895	PRJNA551589	SAMN12159703	CHUGA-Ft54	2015	FRA	holarctica	B.6	Homo sapiens	B.258	9.81
GCA_009812935	PRJNA551589	SAMN12159701	CHUGA-Ft52	2014	FRA	holarctica	B.6	Homo sapiens	B.256	9.67
GCA_009812955	PRJNA551589	SAMN12159702	CHUGA-Ft53	2014	FRA	holarctica	B.6	Homo sapiens	B.240	9.76
GCA_009812965	PRJNA551589	SAMN12159700	CHUGA-Ft51	2014	FRA	holarctica	B.6	Homo sapiens	B.249	9.7
GCA_009812985	PRJNA551589	SAMN12159699	CHUGA-Ft50	2014	FRA	holarctica	B.6	Homo sapiens	B.301	9.74
GCA_009813005	PRJNA551589	SAMN12159698	CHUGA-Ft49	2014	FRA	holarctica	B.6	Homo sapiens	B.294	9.84
GCA_009813035	PRJNA551589	SAMN12159697	CHUGA-Ft48	2014	FRA	holarctica	B.6	Homo sapiens	B.294	9.71
GCA_009813065	PRJNA551589	SAMN12159696	CHUGA-Ft46	2014	FRA	holarctica	B.6	Homo sapiens	B.45	9.77
GCA_009813095	PRJNA551589	SAMN12159693	CHUGA-Ft43	2013	FRA	holarctica	B.6	Homo sapiens	B.51	9.77
GCA_009813105	PRJNA551589	SAMN12159694	CHUGA-Ft44	2014	FRA	holarctica	B.6	Homo sapiens	B.295	9.72
GCA_009813135	PRJNA551589	SAMN12159692	CHUGA-Ft42	2013	FRA	holarctica	B.6	Homo sapiens	B.50	9.71
GCA_009813145	PRJNA551589	SAMN12159691	CHUGA-Ft41	2013	FRA	holarctica	B.6	Homo sapiens	B.295	9.75
GCA_009813175	PRJNA551589	SAMN12159689	CHUGA-Ft39	2012	FRA	holarctica	B.6	Homo sapiens	B.276	9.78
GCA_009813185	PRJNA551589	SAMN12159690	CHUGA-Ft40	2012	FRA	holarctica	B.6	Homo sapiens	B.255	9.76
GCA_009813195	PRJNA551589	SAMN12159688	CHUGA-Ft38	2012	FRA	holarctica	B.6	Homo sapiens	B.61	9.77
GCA_009813255	PRJNA551589	SAMN12159686	CHUGA-Ft36	2012	FRA	holarctica	B.6	Homo sapiens	B.45	9.75
GCA_009813275	PRJNA551589	SAMN12159684	CHUGA-Ft34	2012	FRA	holarctica	B.6	Homo sapiens	B.279	9.71
GCA_009813285	PRJNA551589	SAMN12159683	CHUGA-Ft33	2011	FRA	holarctica	B.6	Homo sapiens	B.55	9.72
GCA_009813295	PRJNA551589	SAMN12159685	CHUGA-Ft35	2012	FRA	holarctica	B.6	Homo sapiens	B.282	9.7
GCA_009813335	PRJNA551589	SAMN12159682	CHUGA-Ft32	2012	FRA	holarctica	B.6	Homo sapiens	B.248	9.77
GCA_009813355	PRJNA551589	SAMN12159681	CHUGA-Ft31	2011	FRA	holarctica	B.6	Homo sapiens	B.87	9.76
GCA_009813375	PRJNA551589	SAMN12159680	CHUGA-Ft30	2011	FRA	holarctica	B.6	Homo sapiens	B.303	9.88
GCA_009813385	PRJNA551589	SAMN12159679	CHUGA-Ft29	2010	FRA	holarctica	B.6	Homo sapiens	B.87	9.73
GCA_009813395	PRJNA551589	SAMN12159678	CHUGA-Ft28	2010	FRA	holarctica	B.6	Homo sapiens	B.271	9.62
GCA_009813425	PRJNA551589	SAMN12159677	CHUGA-Ft27	2010	FRA	holarctica	B.6	Homo sapiens	B.45	9.79
GCA_009813455	PRJNA551589	SAMN12159676	CHUGA-Ft26	2010	FRA	holarctica	B.6	Homo sapiens	B.273	9.67
GCA_009813475	PRJNA551589	SAMN12159673	CHUGA-Ft23	2009	FRA	holarctica	B.6	Homo sapiens	B.248	9.7
GCA_009813485	PRJNA551589	SAMN12159672	CHUGA-Ft22	2009	FRA	holarctica	B.6	Homo sapiens	B.87	9.69
GCA_009813495	PRJNA551589	SAMN12159675	CHUGA-Ft25	2010	FRA	holarctica	B.6	Homo sapiens	B.87	9.73
GCA_009813525	PRJNA551589	SAMN12159674	CHUGA-Ft24	2009	FRA	holarctica	B.6	Homo sapiens	B.87	9.78
GCA_009813555	PRJNA551589	SAMN12159671	CHUGA-Ft21	2008	FRA	holarctica	B.6	Homo sapiens	B.231	9.77
GCA_009813575	PRJNA551589	SAMN12159670	CHUGA-Ft20	2008	FRA	holarctica	B.6	Homo sapiens	B.290	9.73
GCA_009813595	PRJNA551589	SAMN12159667	CHUGA-Ft17	2008	FRA	holarctica	B.6	Homo sapiens	B.50	9.7
GCA_009813615	PRJNA551589	SAMN12159669	CHUGA-Ft19	2008	FRA	holarctica	B.6	Homo sapiens	B.45	9.73
GCA_009813655	PRJNA551589	SAMN12159665	CHUGA-Ft15	2008	FRA	holarctica	B.6	Homo sapiens	B.50	9.73
GCA_009813665	PRJNA551589	SAMN12159666	CHUGA-Ft16	2008	FRA	holarctica	B.6	Homo sapiens	B.247	9.71
GCA_009813695	PRJNA551589	SAMN12159664	CHUGA-Ft14	2008	FRA	holarctica	B.6	Homo sapiens	B.301	9.66
GCA_009813715	PRJNA551589	SAMN12159662	CHUGA-Ft12	2008	FRA	holarctica	B.6	Homo sapiens	B.288	9.96
GCA_009813725	PRJNA551589	SAMN12159663	CHUGA-Ft13	2008	FRA	holarctica	B.6	Homo sapiens	B.288	9.8
GCA_009813755	PRJNA551589	SAMN12159661	CHUGA-Ft11	2008	FRA	holarctica	B.6	Homo sapiens	B.288	9.69
GCA_009813765	PRJNA551589	SAMN12159659	CHUGA-Ft09	2007	FRA	holarctica	B.6	Homo sapiens	B.45	9.73
GCA_009813795	PRJNA551589	SAMN12159660	CHUGA-Ft10	2008	FRA	holarctica	B.6	Homo sapiens	B.49	9.67
GCA_009813805	PRJNA551589	SAMN12159658	CHUGA-Ft08	2007	FRA	holarctica	B.6	Homo sapiens	B.45	9.7
GCA_009813835	PRJNA551589	SAMN12159657	CHUGA-Ft07	2006	FRA	holarctica	B.6	Homo sapiens	B.306	9.72
GCA_009813845	PRJNA551589	SAMN12159656	CHUGA-Ft06	2007	FRA	holarctica	B.6	Homo sapiens	B.300	9.72
GCA_009813875	PRJNA551589	SAMN12159655	18-3040	2014	FRA	holarctica	B.6	Lepus europaeus	B.61	9.66
GCA_009813895	PRJNA551589	SAMN12159654	18-3039	2014	FRA	holarctica	B.6	Lepus europaeus	B.61	9.72
GCA_009813915	PRJNA551589	SAMN12159653	18-3037	2014	FRA	holarctica	B.6	Lepus europaeus	B.298	9.64
GCA_009813935	PRJNA551589	SAMN12159650	18-3029	2013	FRA	holarctica	B.6	Lepus europaeus	B.53	9.68
GCA_009813945	PRJNA551589	SAMN12159652	18-3036	2014	FRA	holarctica	B.6	Lepus europaeus	B.289	9.73
GCA_009813955	PRJNA551589	SAMN12159651	18-3035	2014	FRA	holarctica	B.6	Lepus europaeus	B.53	9.74
GCA_009813995	PRJNA551589	SAMN12159649	18-2790	2018	FRA	holarctica	B.6	(primate)	B.304	9.73
GCA_009814015	PRJNA551589	SAMN12159648	18-2197	2018	FRA	holarctica	B.6	Lepus europaeus	B.87	9.7
GCA_009814025	PRJNA551589	SAMN12159644	97-4262	1997	FRA	holarctica	B.6	Lepus europaeus	B.241	9.64
GCA_009814045	PRJNA551589	SAMN12159647	18-2196	2018	FRA	holarctica	B.6	Lepus europaeus	B.87	9.72
GCA_009814065	PRJNA551589	SAMN12159646	18-542	2018	FRA	holarctica	B.6	Lepus europaeus	B.45	9.7
GCA_009814095	PRJNA551589	SAMN12159643	06-1642	2006	FRA	holarctica	B.6	Lepus europaeus	B.241	9.7
GCA_009814115	PRJNA551589	SAMN12159640	03-677	2003	FRA	holarctica	B.6	Lepus europaeus	B.260	9.66
GCA_009814125	PRJNA551589	SAMN12159641	2411-05-01	2005	FRA	holarctica	B.6	Lepus europaeus	B.55	9.7
GCA_009814145	PRJNA551589	SAMN12159642	06-1575	2006	FRA	holarctica	B.6	Lepus europaeus	B.241	9.7
GCA_009814175	PRJNA551589	SAMN12159639	99-6442/2	1999	FRA	holarctica	B.6	Lepus europaeus	B.244	9.74
GCA_009814195	PRJNA551589	SAMN12159638	99-6442/1	1999	FRA	holarctica	B.6	Lepus europaeus	B.244	9.73
GCA_009814215	PRJNA551589	SAMN12159636	97-3696	1997	FRA	holarctica	B.6	Lepus europaeus	B.230	10.06
GCA_009814225	PRJNA551589	SAMN12159637	98-1746	1998	FRA	holarctica	B.6	Lepus europaeus	B.231	9.69
GCA_009814235	PRJNA551589	SAMN12159634	95-10493	1995	FRA	holarctica	B.6	Lepus europaeus	B.45	9.71
GCA_009814275	PRJNA551589	SAMN12159635	96-3726	1996	FRA	holarctica	B.6	Lepus europaeus	B.229	9.68
GCA_009814285	PRJNA551589	SAMN12159633	95-5711	1995	FRA	holarctica	B.6	Lepus europaeus	B.240	9.73
GCA_009814315	PRJNA551589	SAMN12159630	97-5838	1997	FRA	holarctica	B.6	Lepus europaeus	B.236	9.69
GCA_009814325	PRJNA551589	SAMN12159632	94-4148	1994	FRA	holarctica	B.6	Lepus europaeus	B.55	9.71
GCA_009814335	PRJNA551589	SAMN12159629	05-842	2005	FRA	holarctica	B.6	Lepus europaeus	B.300	9.84
GCA_009814345	PRJNA551589	SAMN12159631	98-1261 /2	1998	FRA	holarctica	B.6	Lepus europaeus	B.87	9.69
GCA_009814375	PRJNA551589	SAMN12159628	97-6670	1997	FRA	holarctica	B.6	Lepus europaeus	B.45	9.78
GCA_009814415	PRJNA551589	SAMN12159627	98-1740	1998	FRA	holarctica	B.6	Lepus europaeus	B.256	9.7
GCA_009814425	PRJNA551589	SAMN12159623	97-1936	1997	FRA	holarctica	B.6	Lepus europaeus	B.261	9.72
GCA_009814445	PRJNA551589	SAMN12159625	99-11139	1999	FRA	holarctica	B.6	Lepus europaeus	B.277	9.78
GCA_009814475	PRJNA551589	SAMN12159626	01-1710	2001	FRA	holarctica	B.6	Lepus europaeus	B.45	9.72
GCA_009814485	PRJNA551589	SAMN12159624	2528-02-01	2002	FRA	holarctica	B.6	Lepus europaeus	B.259	9.7
GCA_009814515	PRJNA551589	SAMN12159621	4039-03-01	2003	FRA	holarctica	B.6	Lepus europaeus	B.49	9.69
GCA_009814525	PRJNA551589	SAMN12159619	98-6011	1998	FRA	holarctica	B.6	Lepus europaeus	B.243	9.67
GCA_009814545	PRJNA551589	SAMN12159622	04-1168	2004	FRA	holarctica	B.6	Lepus europaeus	B.59	9.74
GCA_009814565	PRJNA551589	SAMN12159620	03-571	2003	FRA	holarctica	B.6	Lepus europaeus	B.307	9.71
GCA_009814595	PRJNA551589	SAMN12159618	97-6530	1997	FRA	holarctica	B.6	Lepus europaeus	B.278	9.74
GCA_009814615	PRJNA551589	SAMN12159617	14-2872	2014	FRA	holarctica	B.6	Lepus europaeus	B.245	9.69
GCA_009814635	PRJNA551589	SAMN12159616	06-929	2006	FRA	holarctica	B.6	Lepus europaeus	B.45	9.7
GCA_009814645	PRJNA551589	SAMN12159615	06-897	2006	FRA	holarctica	B.6	Lepus europaeus	B.278	9.72
GCA_009814675	PRJNA551589	SAMN12159614	3146-05-01	2005	FRA	holarctica	B.12_B.42_B.66_L4	Lepus europaeus	B.33	9.57				X
GCA_009814685	PRJNA551589	SAMN12159613	98-952	1998	FRA	holarctica	B.12_B.42_B.66_L4	Lepus europaeus	B.33	9.63				X
GCA_009814715	PRJNA551589	SAMN12159612	17-4471	2017	FRA	holarctica	B.6	(primate)	B.55	9.8
GCA_009814735	PRJNA551589	SAMN12159611	17-3781	2017	FRA	holarctica	B.6	Lepus europaeus	B.87	9.73
GCA_009814745	PRJNA551589	SAMN12159608	4059-12-01	2012	FRA	holarctica	B.6	Hydrochoerus hydrochaeris	B.50	9.71
GCA_009814775	PRJNA551589	SAMN12159609	14-4094	2014	FRA	holarctica	B.6	(primate)	B.55	9.73
GCA_009814785	PRJNA551589	SAMN12159610	17-3873	2017	FRA	holarctica	B.6	(primate)	B.49	9.72
GCA_009814815	PRJNA551589	SAMN12159607	2869-11-01	2011	BEL	holarctica	B.6	Lepus sp.	B.266	9.68
GCA_009814835	PRJNA551589	SAMN12159606	11-789/2	2011	FRA	holarctica	B.6	(tick)	B.53	9.76
GCA_009814845	PRJNA551589	SAMN12159605	11-789/1	2011	FRA	holarctica	B.6	(tick)	B.53	9.72
GCA_009814865	PRJNA551589	SAMN12159603	10-547/13	2010	FRA	holarctica	B.6	Capreolus capreolus	B.304	9.68
GCA_009814915	PRJNA551589	SAMN12159602	10-547/11	2010	FRA	holarctica	B.6	Capreolus capreolus	B.274	9.73
GCA_009814935	PRJNA551589	SAMN12159601	08-1655/3	2008	FRA	holarctica	B.6	(primate)	B.283	9.67
GCA_009814955	PRJNA551589	SAMN12159598	08-1010/2	2008	FRA	holarctica	B.6	(primate)	B.287	9.68
GCA_009814965	PRJNA551589	SAMN12159600	08-1655/2	2008	FRA	holarctica	B.6	(primate)	B.283	9.67
GCA_009814975	PRJNA551589	SAMN12159599	08-1655/1	2008	FRA	holarctica	B.6	(primate)	B.283	9.72
GCA_009815015	PRJNA551589	SAMN12159597	08-1010/1	2008	FRA	holarctica	B.6	(primate)	B.287	9.68
GCA_009815035	PRJNA551589	SAMN12159596	07-1191	2007	FRA	holarctica	B.6	(primate)	B.56	9.78
GCA_009815045	PRJNA551589	SAMN12159595	1971-05-01	2005	FRA	holarctica	B.6	Homo sapiens	B.289	9.71
GCA_009815065	PRJNA551589	SAMN12159594	3814-04-01	2004	FRA	holarctica	B.6	Homo sapiens	B.91	9.71
GCA_009815095	PRJNA551589	SAMN12159593	03-1563	2003	FRA	holarctica	B.6	(primate)	B.61	9.72
GCA_009815105	PRJNA551589	SAMN12159592	03-927	2003	FRA	holarctica	B.6	Homo sapiens	B.272	9.7
GCA_009815135	PRJNA551589	SAMN12159589	7124-02-01	2002	FRA	holarctica	B.6	Homo sapiens	B.55	9.67
GCA_009815145	PRJNA551589	SAMN12159591	03-782	2003	FRA	holarctica	B.6	Homo sapiens	B.272	9.74
GCA_009815155	PRJNA551589	SAMN12159590	7983-02-01	2002	FRA	holarctica	B.6	Lepus europaeus	B.237	9.73
GCA_009815195	PRJNA551589	SAMN12159587	96-5158	1996	FRA	holarctica	B.6	Oryctolagus cuniculus	B.262	9.73
GCA_009815205	PRJNA551589	SAMN12159588	02-5143/1	2002	FRA	holarctica	B.6	(primate)	B.55	9.67
GCA_009815235	PRJNA551589	SAMN12159585	88-10541	1988	FRA	holarctica	B.6	Myocastor coypus	B.267	9.75
GCA_009815255	PRJNA551589	SAMN12159586	95-10178	1995	FRA	holarctica	B.6	Sus scrofa	B.52	9.65
GCA_009815265	PRJNA551589	SAMN12159584	4551-12-01	2012	DEU	holarctica	B.6	Lepus europaeus	B.87	9.7
GCA_009815295	PRJNA551589	SAMN12159582	4549-12-01	2012	DEU	holarctica	B.6	Lepus europaeus	B.281	9.66
GCA_009815315	PRJNA551589	SAMN12159583	4550-12-01	2012	DEU	holarctica	B.6	Lepus europaeus	B.60	9.7
GCA_009815335	PRJNA551589	SAMN12159580	4547-12-01	2012	DEU	holarctica	B.12_B.42_B.66_L4	Lepus europaeus	B.34	9.66				X	X
GCA_009815345	PRJNA551589	SAMN12159723	CHUGA-Ft78	2018	FRA	holarctica	B.6	Homo sapiens	B.231	9.71
GCA_009815355	PRJNA551589	SAMN12159645	18-433	2018	FRA	holarctica	B.6	Lepus europaeus	B.299	9.69
GCA_009815365	PRJNA551589	SAMN12159579	4546-12-01	2012	DEU	holarctica	B.6	Lepus europaeus	B.60	9.72
GCA_009815385	PRJNA551589	SAMN12159581	4548-12-01	2012	DEU	holarctica	B.6	Lepus europaeus	B.281	9.68
GCA_009815435	PRJNA551589	SAMN12159577	4544-12-01	2012	DEU	holarctica	B.6	Lepus europaeus	B.270	9.71
GCA_009815445	PRJNA551589	SAMN12159578	4545-12-01	2012	DEU	holarctica	B.6	Lepus europaeus	B.270	9.71
GCA_009815455	PRJNA551589	SAMN12159574	4541-12-01	2012	DEU	holarctica	B.12_B.42_B.66_L4	Lepus sp.	B.34	9.64				X	X
GCA_009815495	PRJNA551589	SAMN12159575	4542-12-01	2012	DEU	holarctica	B.12_B.42_B.66_L4	Lepus europaeus	B.80	9.65				X
GCA_009815505	PRJNA551589	SAMN12159576	4543-12-01	2012	DEU	holarctica	B.6	Lepus europaeus	B.287	9.68
GCA_009815535	PRJNA551589	SAMN12159572	4538-12-01	2012	DEU	holarctica	B.6	Lepus europaeus	B.281	9.77
GCA_009815545	PRJNA551589	SAMN12159573	4539-12-01	2012	DEU	holarctica	B.6	Lepus sp.	B.62	9.67
GCA_009815575	PRJNA551589	SAMN12159571	4537-12-01	2012	DEU	holarctica	B.6	Lepus europaeus	B.63	9.72
GCA_009815585	PRJNA551589	SAMN12159569	4535-12-01	2012	DEU	holarctica	B.6	Lepus sp.	B.284	9.74
GCA_009815615	PRJNA551589	SAMN12159570	4536-12-01	2012	DEU	holarctica	B.4_NO-15/2011	Lepus europaeus	B.131	9.6		X	X
GCA_009815635	PRJNA551589	SAMN12159568	4534-12-01	2012	DEU	holarctica	B.12_B.42_B.66_L4	Lepus sp.	B.34	9.55				X	X
GCA_009815645	PRJNA551589	SAMN12159567	4533-12-01	2012	DEU	holarctica	B.12_B.42_B.66_L4	Lepus sp.	B.80	9.55				X
GCA_009815675	PRJNA551589	SAMN12159564	242	1947	FRA	holarctica	B.6	Lepus europaeus	B.45	9.75
GCA_009815685	PRJNA551589	SAMN12159566	4514-12-01	2012	DEU	holarctica	B.12_B.42_B.66_L4	Lepus sp.	B.34	9.59				X	X
GCA_009815695	PRJNA551589	SAMN12159565	243	1947	FRA	holarctica	B.6	Lepus europaeus	B.45	9.75
GCA_009815735	PRJNA551589	SAMN12159561	08-1280	1941	USA	tularensis	A.2	Homo sapiens	A.2	8.83
GCA_009815755	PRJNA551589	SAMN12159563	ATCC 15482	2001	USA	novicida	novicida		novicida	18.5	novicida
GCA_009815765	PRJNA551589	SAMN12159562	08-1281	2008	RUS	holarctica	B.12_B.23_B.24_15NIIEG		B.77	9.63
GCA_009815795	PRJNA551589	SAMN12159559	08-1284	2008	ESP	holarctica	B.6	Homo sapiens	B.291	9.66
GCA_009815805	PRJNA551589	SAMN12159560	08-1285	2008	ESP	holarctica	B.6	Homo sapiens	B.291	9.71
GCA_009815835	PRJNA551589	SAMN12159558	08-1283	2008	ESP	holarctica	B.6	Homo sapiens	B.291	9.71
GCA_009815845	PRJNA551589	SAMN12159554	09-1590-3104	2009	SWE	holarctica	B.12_B.23	Lepus sp.	B.23	9.56
GCA_009815875	PRJNA551589	SAMN12159557	08-1282	2008	ESP	holarctica	B.6	Homo sapiens	B.109	9.7
GCA_009815885	PRJNA551589	SAMN12159556	06-1247	2005	SWE	holarctica	B.12_B.42_B.22	Homo sapiens	B.22	9.61
GCA_009815905	PRJNA551589	SAMN12159555	09-1590-3106	2009	SWE	holarctica	B.6	Lepus sp.	B.139	9.62	redundant
GCA_009815935	PRJNA551589	SAMN12159553	09-1590-3126	2009	SWE	holarctica	B.12_B.42_B.66_L2	Lepus sp.	B.190	9.56				X
GCA_009815945	PRJNA551589	SAMN12159552	09-1590-3114	2009	SWE	holarctica	B.6	Lepus sp.	B.139	9.59
GCA_009815975	PRJNA551589	SAMN12159549	09-1589-3095	2009	SWE	holarctica	B.12_B.39	Lepus sp.	B.205	9.6
GCA_009815985	PRJNA551589	SAMN12159551	09-1590-3109	2009	SWE	holarctica	B.12_B.42_B.66_L4	Lepus sp.	B.104	9.63				X
GCA_009815995	PRJNA551589	SAMN12159550	09-1589-3096	2009	SWE	holarctica	B.12_B.23_B.65	Lepus sp.	B.202	9.62
GCA_009816035	PRJNA551589	SAMN12159548	09-1589-3094	2009	SWE	holarctica	B.12_B.42_B.66_L4	Lepus sp.	B.36	9.57				X	X
GCA_009816045	PRJNA551589	SAMN12159545	09-1589-3091	2009	SWE	holarctica	B.12_B.42_B.22	Lepus sp.	B.177	9.59
GCA_009816055	PRJNA551589	SAMN12159547	09-1589-3093	2009	SWE	holarctica	B.12_B.39	Lepus sp.	B.215	9.62
GCA_009816065	PRJNA551589	SAMN12159546	09-1589-3092	2009	SWE	holarctica	B.12_B.42_B.22	Lepus sp.	B.174	9.6
GCA_009816115	PRJNA551589	SAMN12159544	09-1589-3090	2009	SWE	holarctica	B.12_B.39	Lepus sp.	B.213	9.64
GCA_009816135	PRJNA551589	SAMN12159541	09-1589-3087	2009	SWE	holarctica	B.12_B.42_B.66_L4	Lepus sp.	B.33	9.53				X
GCA_009816145	PRJNA551589	SAMN12159543	09-1589-3089	2009	SWE	holarctica	B.12_B.42_B.22	Lepus sp.	B.171	9.56
GCA_009816155	PRJNA551589	SAMN12159542	09-1589-3088	2009	SWE	holarctica	B.12_B.42_B.66_L4	Lepus sp.	B.35	9.63				X	X
GCA_009816175	PRJNA551589	SAMN12159540	09-1589-3086	2009	SWE	holarctica	B.12_B.42_B.66_L2	Lepus sp.	B.100	9.54				X
GCA_009816195	PRJNA551589	SAMN12159539	09-1589-3085	2009	SWE	holarctica	B.12	Lepus sp.	B.13	9.63
GCA_009816235	PRJNA551589	SAMN12159538	09-1589-3084	2009	SWE	holarctica	B.12_B.42_B.66_L4	Lepus sp.	B.66	9.48				X
GCA_009816245	PRJNA551589	SAMN12159534	11-1276	2011	FRA	holarctica	B.6	Lepus europaeus	B.49	9.72
GCA_009816275	PRJNA551589	SAMN12159535	88-3557	1988	FRA	holarctica	B.6	Lepus europaeus	B.45	9.65
GCA_009816285	PRJNA551589	SAMN12159536	89-1083	1989	FRA	holarctica	B.6	Lepus europaeus	B.286	9.67
GCA_009816295	PRJNA551589	SAMN12159537	90-267/1	1990	FRA	holarctica	B.6	Lepus europaeus	B.286	9.76
GCA_009816335	PRJNA551589	SAMN12159532	87-799	1987	FRA	holarctica	B.6	Lepus europaeus	B.250	9.73
GCA_009816355	PRJNA551589	SAMN12159533	96-3137/3	1996	FRA	holarctica	B.6	Lepus europaeus	B.309	9.67
GCA_009816365	PRJNA551589	SAMN12159529	12-690	2012	FRA	holarctica	B.6	Lepus europaeus	B.256	9.73
GCA_009816395	PRJNA551589	SAMN12159531	15-1682	2015	FRA	holarctica	B.6	Lepus europaeus	B.237	9.64
GCA_009816405	PRJNA551589	SAMN12159530	08-372	2008	FRA	holarctica	B.6	Lepus europaeus	B.101	9.76
GCA_009816435	PRJNA551589	SAMN12159528	09-1429	2009	FRA	holarctica	B.12_B.39	Lepus europaeus	B.215	9.59
GCA_009816455	PRJNA551589	SAMN12159526	98-1150	1998	FRA	holarctica	B.6	Lepus europaeus	B.249	9.72
GCA_009816465	PRJNA551589	SAMN12159525	05-849	2005	FRA	holarctica	B.6	Lepus europaeus	B.255	9.69
GCA_009816485	PRJNA551589	SAMN12159527	4408-05-01	2005	FRA	holarctica	B.6	Lepus europaeus	B.49	9.74
GCA_009816515	PRJNA551589	SAMN12159524	96-2152	1996	FRA	holarctica	B.6	Lepus europaeus	B.264	9.72
GCA_009816535	PRJNA551589	SAMN12159523	88-1367	1988	FRA	holarctica	B.6	Lepus europaeus	B.49	9.71
GCA_009816545	PRJNA551589	SAMN12159521	2877-07-01	2007	FRA	holarctica	B.6	Lepus europaeus	B.45	9.7
GCA_009816565	PRJNA551589	SAMN12159522	15-485	2015	FRA	holarctica	B.6	Lepus europaeus	B.258	9.7
GCA_009816595	PRJNA551589	SAMN12159520	95-11204	1995	FRA	holarctica	B.6	Lepus europaeus	B.279	9.69
GCA_009816615	PRJNA551589	SAMN12159519	08-365	2008	FRA	holarctica	B.6	Lepus europaeus	B.268	9.72
GCA_009816635	PRJNA551589	SAMN12159518	96-3987	1996	FRA	holarctica	B.6	Lepus europaeus	B.268	9.75
GCA_009816655	PRJNA551589	SAMN12159516	87-6726	1987	FRA	holarctica	B.6	Lepus europaeus	B.250	9.73
GCA_009816665	PRJNA551589	SAMN12159517	88-14266	1988	FRA	holarctica	B.6	Lepus europaeus	B.267	9.69
GCA_009816695	PRJNA551589	SAMN12159515	93-9529	1993	FRA	holarctica	B.6	Lepus europaeus	B.239	9.78
GCA_009816715	PRJNA551589	SAMN12159514	93-9074	1993	FRA	holarctica	B.6	Lepus europaeus	B.239	9.68
GCA_009816735	PRJNA551589	SAMN12159512	87-7530	1987	FRA	holarctica	B.6	Lepus europaeus	B.250	9.72
GCA_009816745	PRJNA551589	SAMN12159513	88-3908	1988	FRA	holarctica	B.6	Lepus europaeus	B.238	9.71
GCA_009816775	PRJNA551589	SAMN12159511	09-1025	2009	FRA	holarctica	B.6	Lepus europaeus	B.45	9.77
GCA_009816785	PRJNA551589	SAMN12159509	86-5712	1986	FRA	holarctica	B.6	Lepus europaeus	B.49	9.72
GCA_009816795	PRJNA551589	SAMN12159510	2698-03-01	2003	FRA	holarctica	B.6	Lepus europaeus	B.49	9.76
GCA_009816835	PRJNA551589	SAMN12159507	08-207	2008	FRA	holarctica	B.6	Lepus europaeus	B.45	9.69
GCA_009816845	PRJNA551589	SAMN12159508	03-1458	2003	FRA	holarctica	B.6	Lepus europaeus	B.61	9.63
GCA_009816875	PRJNA551589	SAMN12159506	88-5404	1988	FRA	holarctica	B.6	Lepus europaeus	B.290	9.74
GCA_009816885	PRJNA551589	SAMN12159504	2532-12-01	2012	FRA	holarctica	B.6	Lepus europaeus	B.265	9.75
GCA_009816895	PRJNA551589	SAMN12159505	2536-12-01	2012	FRA	holarctica	B.6	Lepus europaeus	B.265	9.64
GCA_009816935	PRJNA551589	SAMN12159502	2412-06-01	2006	FRA	holarctica	B.6	Lepus europaeus	B.259	9.7
GCA_009816975	PRJNA551589	SAMN12159501	4884-02-01	2002	FRA	holarctica	B.6	Lepus europaeus	B.301	9.7
GCA_009816995	PRJNA551589	SAMN12159500	00-9955	2000	FRA	holarctica	B.6	Lepus europaeus	B.55	9.72
GCA_009817005	PRJNA551589	SAMN12159499	15-405	2015	FRA	holarctica	B.6	Lepus europaeus	B.298	9.67
GCA_009817035	PRJNA551589	SAMN12159498	13-3762	2013	FRA	holarctica	B.6	Lepus europaeus	B.283	9.75
GCA_009817055	PRJNA551589	SAMN12159496	05-903	2005	FRA	holarctica	B.6	Lepus europaeus	B.257	9.68
GCA_009817065	PRJNA551589	SAMN12159495	3608-03-01	2003	FRA	holarctica	B.6	Lepus europaeus	B.87	9.73
GCA_009817095	PRJNA551589	SAMN12159494	03-1207	2003	FRA	holarctica	B.6	Lepus europaeus	B.280	9.71
GCA_009817105	PRJNA551589	SAMN12159493	00-3244	2000	FRA	holarctica	B.6	Lepus europaeus	B.280	9.78
GCA_009817115	PRJNA551589	SAMN12159491	99-10514/1	1999	FRA	holarctica	B.6	Lepus europaeus	B.235	9.71
GCA_009817155	PRJNA551589	SAMN12159489	86-2152	1986	FRA	holarctica	B.6	Lepus europaeus	B.250	9.67
GCA_009817175	PRJNA551589	SAMN12159490	89-727	1989	FRA	holarctica	B.6	Lepus europaeus	B.266	9.76
GCA_009817195	PRJNA551589	SAMN12159488	99-907	1999	FRA	holarctica	B.6	Lepus europaeus	B.49	9.77
GCA_009817205	PRJNA551589	SAMN12159486	8108-02-01	2002	FRA	holarctica	B.6	Lepus europaeus	B.49	9.72
GCA_009817215	PRJNA551589	SAMN12159487	89-2683	1989	FRA	holarctica	B.6	Lepus europaeus	B.45	9.8
GCA_009817225	PRJNA551589	SAMN12159485	85-14790	1985	FRA	holarctica	B.6	Lepus europaeus	B.250	9.65
GCA_009817265	PRJNA551589	SAMN12159484	16-950	2016	FRA	holarctica	B.6	Lepus europaeus	B.277	9.7
GCA_009817295	PRJNA551589	SAMN12159481	16-76	2016	FRA	holarctica	B.6	Lepus europaeus	B.49	9.71
GCA_009817305	PRJNA551589	SAMN12159483	14-617	2014	FRA	holarctica	B.6	Lepus europaeus	B.233	9.66
GCA_009817315	PRJNA551589	SAMN12159480	2813-08-01	2008	FRA	holarctica	B.6	Lepus europaeus	B.271	9.69
GCA_009817335	PRJNA551589	SAMN12159482	96-2320	1996	FRA	holarctica	B.6	Lepus europaeus	B.233	9.7
GCA_009817375	PRJNA551589	SAMN12159479	05-177	2005	FRA	holarctica	B.6	Lepus europaeus	B.273	9.65
GCA_009817395	PRJNA551589	SAMN12159478	3899-12-01	2012	FRA	holarctica	B.6	Lepus europaeus	B.299	9.69
GCA_009817405	PRJNA551589	SAMN12159476	09-039	2009	FRA	holarctica	B.6	Lepus europaeus	B.297	9.71
GCA_009817415	PRJNA551589	SAMN12159477	09-1340	2009	FRA	holarctica	B.6	Lepus europaeus	B.87	9.68
GCA_009817425	PRJNA551589	SAMN12159475	08-617	2008	FRA	holarctica	B.6	Lepus europaeus	B.45	9.74
GCA_009817475	PRJNA551589	SAMN12159474	08-347	2008	FRA	holarctica	B.6	Lepus europaeus	B.297	9.7
GCA_009817495	PRJNA551589	SAMN12159473	5207-04-01	2004	FRA	holarctica	B.6	Lepus europaeus	B.282	9.74
GCA_009817515	PRJNA551589	SAMN12159470	15-101	2015	FRA	holarctica	B.6	Lepus europaeus	B.269	9.75
GCA_009817525	PRJNA551589	SAMN12159469	14-3705	2014	FRA	holarctica	B.6	Lepus europaeus	B.264	9.74
GCA_009817545	PRJNA551589	SAMN12159471	15-1222	2015	FRA	holarctica	B.6	Lepus europaeus	B.45	9.74
GCA_009817565	PRJNA551589	SAMN12159472	99-2772	1999	FRA	holarctica	B.6	Lepus europaeus	B.299	9.71
GCA_009817595	PRJNA551589	SAMN12159465	08-513	2008	FRA	holarctica	B.6	Lepus europaeus	B.60	9.77
GCA_009817605	PRJNA551589	SAMN12159466	16-1212	2016	FRA	holarctica	B.6	Lepus europaeus	B.52	9.72
GCA_009817655	PRJNA551589	SAMN12159464	89-2451	1989	FRA	holarctica	B.6	Lepus europaeus	B.101	9.65
GCA_009817665	PRJNA551589	SAMN12159462	99-4071	1999	FRA	holarctica	B.6	Lepus europaeus	B.45	9.71
GCA_009817695	PRJNA551589	SAMN12159461	98-4540	1998	FRA	holarctica	B.6	Lepus europaeus	B.289	9.76
GCA_009817715	PRJNA551589	SAMN12159458	4031-12-01	2012	FRA	holarctica	B.6	Lepus europaeus	B.284	9.73
GCA_009817725	PRJNA551589	SAMN12159460	12-1509	2012	FRA	holarctica	B.6	Lepus europaeus	B.87	9.77
GCA_009817735	PRJNA551589	SAMN12159459	89-3466	1989	FRA	holarctica	B.6	Lepus europaeus	B.274	9.71
GCA_009817745	PRJNA551589	SAMN12159457	13-3761	2013	FRA	holarctica	B.6	Lepus europaeus	B.275	9.68
GCA_009817795	PRJNA551589	SAMN12159456	13-3760	2013	FRA	holarctica	B.6	Lepus europaeus	B.275	9.71
GCA_009817815	PRJNA551589	SAMN12159455	90-1855	1990	FRA	holarctica	B.6	Lepus europaeus	B.230	9.75
GCA_009817835	PRJNA551589	SAMN12159454	90-947/2	1990	FRA	holarctica	B.6	Lepus europaeus	B.260	9.75
GCA_009817845	PRJNA551589	SAMN12159453	15-3151	2015	FRA	holarctica	B.6	Lepus europaeus	B.246	9.66
GCA_009817875	PRJNA551589	SAMN12159711	CHUGA-Ft63	2016	FRA	holarctica	B.6	Homo sapiens	B.308	9.71
GCA_009817915	PRJNA551589	SAMN12159497	08-230	2008	FRA	holarctica	B.6	Lepus europaeus	B.257	9.68
GCA_009817935	PRJNA551589	SAMN12159463	99-5719	1999	FRA	holarctica	B.6	Lepus europaeus	B.303	9.65
GCA_009817955	PRJNA551589	SAMN12159492	99-10514/2	1999	FRA	holarctica	B.6	Lepus europaeus	NA	9.69
GCA_009817965	PRJNA551589	SAMN12159467	88-395	1988	FRA	holarctica	B.6	Lepus europaeus	B.233	9.81
GCA_009817975	PRJNA551589	SAMN12159451	99-7828	1999	FRA	holarctica	B.6	Lepus europaeus	B.92	9.73
GCA_009817985	PRJNA551589	SAMN12159452	08-288	2008	FRA	holarctica	B.6	Lepus europaeus	B.231	9.73
GCA_009818035	PRJNA551589	SAMN12159449	03-292	2003	FRA	holarctica	B.6	Lepus europaeus	B.45	9.73
GCA_009818055	PRJNA551589	SAMN12159450	14-2872	2014	FRA	holarctica	B.6	Lepus europaeus	B.245	9.7	duplicate
GCA_009818065	PRJNA551589	SAMN12159448	94-3006	1994	FRA	holarctica	B.6	Lepus europaeus	B.92	9.71
GCA_009818075	PRJNA551589	SAMN12159447	16-500	2016	FRA	holarctica	B.6	Lepus europaeus	B.50	9.75
GCA_009818085	PRJNA551589	SAMN12159446	15-905	2015	FRA	holarctica	B.6	Lepus europaeus	B.262	9.68
GCA_009818155	PRJNA551589	SAMN12159445	10-547/3	2010	FRA	holarctica	B.6	Lepus europaeus	B.87	9.69
GCA_009818165	PRJNA551589	SAMN12159444	05-224	2005	FRA	holarctica	B.6	Lepus europaeus	B.45	9.74
GCA_009818175	PRJNA551589	SAMN12159443	00-2089	2000	FRA	holarctica	B.6	Lepus europaeus	B.309	9.75
GCA_009818215	PRJNA551589	SAMN12159442	95-14304	1995	FRA	holarctica	B.6	Lepus europaeus	B.237	9.75
GCA_009818225	PRJNA551589	SAMN12159441	85-14573	1985	FRA	holarctica	B.6	Lepus europaeus	B.250	9.68
GCA_009818255	PRJNA551589	SAMN12159440	08-727	2008	FRA	holarctica	B.6	Lepus europaeus	B.262	9.66
GCA_009818275	PRJNA551589	SAMN12159438	93-11784	1993	FRA	holarctica	B.6	Lepus europaeus	B.45	9.74
GCA_009818315	PRJNA551589	SAMN12159439	5566-03-01	2003	FRA	holarctica	B.6	Lepus europaeus	B.60	9.72
GCA_009818325	PRJNA551589	SAMN12159437	08-1095	2008	FRA	holarctica	B.6	Lepus europaeus	B.305	9.71
GCA_009818355	PRJNA551589	SAMN12159435	93-10999	1993	FRA	holarctica	B.6	Lepus europaeus	B.61	9.72
GCA_009818365	PRJNA551589	SAMN12159436	5220-03-01	2003	FRA	holarctica	B.6	Lepus europaeus	B.306	9.76
GCA_009818395	PRJNA551589	SAMN12159432	02-274	2002	FRA	holarctica	B.6	Lepus europaeus	B.253	9.7
GCA_009818415	PRJNA551589	SAMN12159434	87-395	1987	FRA	holarctica	B.6	Lepus europaeus	B.49	9.73
GCA_009818435	PRJNA551589	SAMN12159433	16-1590	2016	FRA	holarctica	B.6	Lepus europaeus	B.45	9.74
GCA_009818445	PRJNA551589	SAMN12159431	99-11155	1999	FRA	holarctica	B.6	Lepus europaeus	B.286	9.71
GCA_009818475	PRJNA551589	SAMN12159430	99-4413	1999	FRA	holarctica	B.6	Lepus europaeus	B.262	9.73
GCA_009818485	PRJNA551589	SAMN12159429	96-1065	1996	FRA	holarctica	B.6	Lepus europaeus	B.61	9.68
GCA_009818515	PRJNA551589	SAMN12159428	2813-04-01	2004	FRA	holarctica	B.6	Lepus europaeus	B.259	9.71
GCA_009818525	PRJNA551589	SAMN12159427	97-1316	1997	FRA	holarctica	B.6	Lepus europaeus	B.45	9.74
GCA_009818555	PRJNA551589	SAMN12159426	87-8439	1987	FRA	holarctica	B.6	Lepus europaeus	B.250	9.71
GCA_009818575	PRJNA551589	SAMN12159422	88-13732	1988	FRA	holarctica	B.6	Lepus europaeus	B.263	9.71
GCA_009818585	PRJNA551589	SAMN12159425	16-1159	2016	FRA	holarctica	B.6	Lepus europaeus	B.45	9.71
GCA_009818595	PRJNA551589	SAMN12159424	2085-12-01	2012	FRA	holarctica	B.6	Lepus europaeus	B.45	9.74
GCA_009818605	PRJNA551589	SAMN12159423	85-14334	1985	FRA	holarctica	B.6	Lepus europaeus	B.250	9.7
GCA_009818655	PRJNA551589	SAMN12159421	15-597	2015	FRA	holarctica	B.6	Lepus europaeus	B.55	9.69
GCA_009818675	PRJNA551589	SAMN12159419	94-2432	1994	FRA	holarctica	B.6	Lepus europaeus	B.87	9.79
GCA_009818685	PRJNA551589	SAMN12159420	15-472	2015	FRA	holarctica	B.6	Lepus europaeus	B.49	9.68
GCA_009818705	PRJNA551589	SAMN12159418	88-2562	1988	FRA	holarctica	B.6	Lepus europaeus	B.61	9.73
GCA_009818735	PRJNA551589	SAMN12159416	16-1160	2016	FRA	holarctica	B.6	Lepus europaeus	B.233	9.68
GCA_009818745	PRJNA551589	SAMN12159417	16-1161	2016	FRA	holarctica	B.6	Lepus europaeus	B.87	9.68
GCA_009818775	PRJNA551589	SAMN12159414	5120-03-01	2003	FRA	holarctica	B.6	Lepus europaeus	B.49	9.69
GCA_009818795	PRJNA551589	SAMN12159415	15-2876	2015	FRA	holarctica	B.6	Lepus europaeus	B.61	9.72
GCA_009818815	PRJNA551589	SAMN12159412	86-7051	1986	FRA	holarctica	B.6	Lepus europaeus	B.60	9.72
GCA_009818825	PRJNA551589	SAMN12159413	96-1196	1996	FRA	holarctica	B.6	Lepus europaeus	B.238	9.69
GCA_009818845	PRJNA551589	SAMN12159411	99-5398	1999	FRA	holarctica	B.6	Lepus europaeus	B.45	9.76
GCA_009818875	PRJNA551589	SAMN12159409	95-1490	1995	FRA	holarctica	B.6	Lepus europaeus	B.45	9.72
GCA_009818885	PRJNA551589	SAMN12159410	98-11500	1998	FRA	holarctica	B.6	Lepus europaeus	B.50	9.71
GCA_009818915	PRJNA551589	SAMN12159408	96-2900	1996	FRA	holarctica	B.6	Lepus europaeus	B.45	9.7
GCA_009818925	PRJNA551589	SAMN12159407	89-1465	1989	FRA	holarctica	B.6	Lepus europaeus	B.248	9.73
GCA_009818955	PRJNA551589	SAMN12159406	87-14795	1987	FRA	holarctica	B.6	Lepus europaeus	B.45	9.77
GCA_009818975	PRJNA551589	SAMN12159404	16-1073	2016	FRA	holarctica	B.6	Lepus europaeus	B.55	9.74
GCA_009818985	PRJNA551589	SAMN12159405	00-2706	2000	FRA	holarctica	B.6	Lepus europaeus	B.87	9.68
GCA_009819005	PRJNA551589	SAMN12159403	06-1364	2006	FRA	holarctica	B.6	Lepus europaeus	B.87	9.58
GCA_009819035	PRJNA551589	SAMN12159402	98-1261 /1	1998	FRA	holarctica	B.6	Lepus europaeus	B.45	9.73
GCA_009819055	PRJNA551589	SAMN12159401	86-2150	1986	FRA	holarctica	B.6	Lepus europaeus	B.250	9.65
GCA_009819075	PRJNA551589	SAMN12159400	88-13521	1988	FRA	holarctica	B.6	Lepus europaeus	B.296	9.76
GCA_009819095	PRJNA551589	SAMN12159399	86-1366	1986	FRA	holarctica	B.6	Lepus europaeus	B.250	9.66
GCA_009819115	PRJNA551589	SAMN12159398	14-4111	2014	FRA	holarctica	B.6	Lepus europaeus	B.264	9.75
GCA_009819135	PRJNA551589	SAMN12159395	95-11131	1995	FRA	holarctica	B.6	Lepus europaeus	B.60	9.74
GCA_009819155	PRJNA551589	SAMN12159394	95-4514	1995	FRA	holarctica	B.6	Lepus europaeus	B.55	9.65
GCA_009819165	PRJNA551589	SAMN12159392	04-573	2004	FRA	holarctica	B.6	Lepus europaeus	NA	9.69
GCA_009819185	PRJNA551589	SAMN12159393	11-543	2011	FRA	holarctica	B.6	Lepus europaeus	B.271	9.66
GCA_009819205	PRJNA551589	SAMN12159391	98-7374	1998	FRA	holarctica	B.6	Lepus europaeus	B.55	9.62
GCA_009819235	PRJNA551589	SAMN12159390	93-9252	1993	FRA	holarctica	B.6	Lepus europaeus	B.89	9.69
GCA_009819265	PRJNA551589	SAMN12159386	10-974	2010	FRA	holarctica	B.6	Lepus europaeus	B.45	9.73
GCA_009819285	PRJNA551589	SAMN12159388	99-4949	1999	FRA	holarctica	B.6	Lepus europaeus	B.49	9.75
GCA_009819295	PRJNA551589	SAMN12159387	00-744	2000	FRA	holarctica	B.12_B.42_B.66_L4	Lepus europaeus	B.37	9.61				X	X
GCA_009819305	PRJNA551589	SAMN12159384	88-11637	1988	FRA	holarctica	B.6	Lepus europaeus	B.45	9.68
GCA_009819355	PRJNA551589	SAMN12159379	94-2791	1994	FRA	holarctica	B.6	Lepus europaeus	B.261	9.73
GCA_009819365	PRJNA551589	SAMN12159383	16-874	2016	FRA	holarctica	B.6	Lepus europaeus	B.285	9.74
GCA_009819375	PRJNA551589	SAMN12159380	3925-05-01	2005	FRA	holarctica	B.6	Lepus europaeus	B.279	9.75
GCA_009819385	PRJNA551589	SAMN12159382	1996-12-01	2012	FRA	holarctica	B.6	Lepus europaeus	B.248	9.68
GCA_009819405	PRJNA551589	SAMN12159381	94-3072	1994	FRA	holarctica	B.6	Lepus europaeus	B.50	9.7
GCA_009819455	PRJNA551589	SAMN12159378	85-14208	1985	FRA	holarctica	B.6	Lepus europaeus	B.45	9.68
GCA_009823455	PRJNA551589	SAMN12159397	08-1361	2008	FRA	holarctica	B.6	Lepus europaeus	B.45	9.67
GCA_009823475	PRJNA551589	SAMN12159724	CHUGA-Ft79	2018	FRA	holarctica	B.6	Homo sapiens	B.87	9.77
GCA_009823535	PRJNA551589	SAMN12159396	08-1007	2008	FRA	holarctica	B.6	Lepus europaeus	B.262	9.74
GCA_009823555	PRJNA551589	SAMN12159385	97-11224	1997	FRA	holarctica	B.6	Lepus europaeus	B.59	9.72
GCA_009939025	PRJNA575140	SAMN12990529	16T0621	2016	DEU	holarctica	B.6	Lepus europaeus	B.45	9.66		X
GCA_009939035	PRJNA575140	SAMN12990522	16T0049	2016	DEU	holarctica	B.6	Lepus europaeus	B.45	9.78		X
GCA_009939045	PRJNA575140	SAMN12990536	16T1171	2016	DEU	holarctica	B.12_B.42_B.66_L4	Lepus europaeus	B.103	9.51		X		X
GCA_009939065	PRJNA575140	SAMN12990532	16T0942	2016	DEU	holarctica	B.6	Lepus europaeus	B.62	9.75		X
GCA_009939095	PRJNA575140	SAMN12990518	16T0021	2016	DEU	holarctica	B.12_B.42_B.66_L4	Lepus europaeus	B.104	9.52		X		X
GCA_009939355	PRJNA575140	SAMN12990537	16T1176	2016	DEU	holarctica	B.12_B.42_B.66_L4	Lepus europaeus	B.103	9.56		X		X
GCA_009939365	PRJNA575140	SAMN12990527	16T0055	2016	DEU	holarctica	B.12_B.42_B.66_L4	Lepus europaeus	B.106	9.6		X		X
GCA_009939375	PRJNA575140	SAMN12990535	16T1169	2016	DEU	holarctica	B.12_B.39	Lepus europaeus	B.215	9.55		X
GCA_009939425	PRJNA575140	SAMN12990519	16T0022	2016	DEU	holarctica	B.6	Lepus europaeus	B.45	9.67		X
GCA_009939435	PRJNA575140	SAMN12990524	16T0052	2016	DEU	holarctica	B.6	Lepus europaeus	B.279	9.7		X
GCA_009939455	PRJNA575140	SAMN12990517	16T0017	2016	DEU	holarctica	B.6	Lepus europaeus	B.238	9.73		X
GCA_009939465	PRJNA575140	SAMN12990521	16T0048	2016	DEU	holarctica	B.12_B.42_B.66_L4	Lepus europaeus	B.103	9.54		X		X
GCA_009939485	PRJNA575140	SAMN12990523	16T0051	2016	DEU	holarctica	B.6	Lepus europaeus	B.281	9.7		X
GCA_009939525	PRJNA575140	SAMN12990516	16T0014	2016	DEU	holarctica	B.12_B.42_B.66_L4	Lepus europaeus	B.103	9.57		X		X
GCA_009939535	PRJNA575140	SAMN12990512	15T0802	2015	DEU	holarctica	B.6	Lepus europaeus	B.62	9.82		X
GCA_009939565	PRJNA575140	SAMN12990511	15T0029	2015	DEU	holarctica	B.6	Lepus europaeus	B.283	9.73		X
GCA_009939575	PRJNA575140	SAMN12990515	16T0011	2016	DEU	holarctica	B.12_B.42_B.66_L4	Lepus europaeus	B.106	9.61		X		X
GCA_010077875	PRJNA575140	SAMN12990539	18T0118	2018	DEU	holarctica	B.6	Lepus europaeus	B.51	9.68		X
GCA_010077895	PRJNA575140	SAMN12990538	16T1310	2016	DEU	holarctica	B.12_B.42_B.66_L4	Lepus europaeus	B.34	9.53		X		X	X
GCA_010077955	PRJNA575140	SAMN12990534	16T1168	2016	DEU	holarctica	B.12	Lepus europaeus	B.215	9.61	redundant
GCA_010077995	PRJNA575140	SAMN12990533	16T1167	2016	DEU	holarctica	B.6	Lepus europaeus	B.53	9.71		X
GCA_010078015	PRJNA575140	SAMN12990531	16T0623	2016	DEU	holarctica	B.6	Lepus europaeus	B.255	9.71		X
GCA_010078025	PRJNA575140	SAMN12990530	16T0622	2016	DEU	holarctica	B.6	Lepus europaeus	B.62	9.71		X
GCA_010078055	PRJNA575140	SAMN12990526	16T0054	2016	DEU	holarctica	B.6	Lepus europaeus	B.87	9.79		X
GCA_010078075	PRJNA575140	SAMN12990528	16T0056	2016	DEU	holarctica	B.12_B.42_B.66_L4	Lepus europaeus	B.103	9.62		X		X
GCA_010078085	PRJNA575140	SAMN12990525	16T0053	2016	DEU	holarctica	B.6	Lepus europaeus	B.279	9.65		X
GCA_010078115	PRJNA575140	SAMN12990520	16T0029	2016	DEU	holarctica	B.6	Lepus europaeus	B.87	9.71		X
GCA_010078125	PRJNA575140	SAMN12990514	16T0010	2016	DEU	holarctica	B.6	Lepus europaeus	B.55	9.69		X
GCA_010078155	PRJNA575140	SAMN12990513	16T0009	2016	DEU	holarctica	B.6	Lepus europaeus	B.238	9.69		X
GCA_010078165	PRJNA575140	SAMN12990510	14T0052	2014	DEU	holarctica	B.12_B.42_B.66_L4	Lepus europaeus	B.103	10.87		X		X
GCA_010232785	PRJNA565628	SAMN12754423	B-8367	1975	RUS	holarctica	B.4_NO-15/2011	Homo sapiens	B.112	9.72		X	X
GCA_010232985	PRJNA565628	SAMN12754422	B-8366	1971	RUS	holarctica	B.4_NO-15/2011	Apodemus agrarius	B.112	9.73		X	X
GCA_010233165	PRJNA565628	SAMN12754421	B-8365	1966	RUS	holarctica	B.6	Homo sapiens	B.7	9.68		X
GCA_010233385	PRJNA565628	SAMN12754420	B-8364	1966	RUS	holarctica	B.12_B.42_B.66_L1	Microtus fortis	B.66	9.64		X		X
GCA_013370485	PRJNA639508	SAMN15238136	240	1982	KAZ	mediasiatica	M.I	Dermacentor marginatus	M.I.4	8.01	duplicate (Tul-56)
GCA_014236875	PRJNA645814	SAMN15517129	19OD0758	2019	CHE	holarctica	B.6	Lepus europaeus	B.45	9.74	duplicate
GCA_014243055	PRJNA645814	SAMN15517133	19OD0886	2019	CHE	holarctica	B.6	Lepus europaeus	B.45	9.73		X
GCA_014243065	PRJNA645814	SAMN15517136	19OD1266	2019	CHE	holarctica	B.6	Lepus europaeus	B.46	9.71		X
GCA_014243075	PRJNA645814	SAMN15517134	19OD0902	2019	CHE	holarctica	B.6	Lepus europaeus	B.45	9.73	duplicate
GCA_014243115	PRJNA645814	SAMN15517132	19KM1164	2019	CHE	holarctica	B.6	Felis catus	B.53	9.72	duplicate
GCA_014243125	PRJNA645814	SAMN15517135	19OD0988	2019	CHE	holarctica	B.6	Lepus europaeus	B.53	9.69	duplicate
GCA_014243155	PRJNA645814	SAMN15517131	19KM1151	2019	CHE	holarctica	B.6	Felis catus	B.53	9.71	duplicate
GCA_014243175	PRJNA645814	SAMN15517130	19OD0847	2019	CHE	holarctica	B.6	Lepus europaeus	B.284	9.69	duplicate
GCA_014243195	PRJNA645814	SAMN15517128	19OD0700	2019	LIE	holarctica	B.6	Lepus europaeus	B.47	9.73		X
GCA_014243205	PRJNA645814	SAMN15517125	19OD0587	2019	LIE	holarctica	B.6	Lepus europaeus	B.47	9.74		X
GCA_014243215	PRJNA645814	SAMN15517126	19OD0665	2019	CHE	holarctica	B.6	Lepus europaeus	B.284	9.72		X
GCA_014243225	PRJNA645814	SAMN15517127	19OD0695	2019	LIE	holarctica	B.6	Lepus europaeus	B.287	9.68		X
GCA_014243275	PRJNA645814	SAMN15517124	19OD0551	2019	CHE	holarctica	B.6	Lepus europaeus	B.92	9.78	duplicate
GCA_014243295	PRJNA645814	SAMN15517123	19OD0470	2019	CHE	holarctica	B.6	Lepus europaeus	B.248	9.68	duplicate
GCA_900015305	PRJEB11276	SAMEA3593396	11-935-13S	2011	FRA	holarctica	B.6	Lepus europaeus	B.53	9.66	redundant
GCA_900016285	PRJEB11276	SAMEA3593397	ANSES_11-930-9S	2011	FRA	holarctica	B.6	Lepus europaeus	B.265	9.64		X
GCA_900016295	PRJEB11276	SAMEA3593398	11-789-5S	2011	FRA	holarctica	B.6	(tick)	B.53	9.73	redundant
GCA_900491795	PRJEB27514	SAMEA4765253	15012907	2015	NLD	holarctica	B.6	Homo sapiens	B.254	9.72		X
GCA_900491805	PRJEB27514	SAMEA4765256	X17000610	2016	NLD	holarctica	B.6	Homo sapiens	B.45	9.73	redundant
GCA_900491815	PRJEB27514	SAMEA4765254	16007282	2016	NLD	holarctica	B.12_B.42_B.66_L4	Homo sapiens	B.103	8.3		X		X
SRR039956	PRJNA42733	SAMN00007041	FSC043 (Schu)	1941	USA	tularensis	A.I.12	Homo sapiens	A.I.13	6.19	redundant
SRR063416	SRP003185	SAMN00092746	F0708	2007	HUN	holarctica	B.12_B.42_B.66_L4		B.38	9.81		X		X	X
SRR064394	SRP003002	SAMN00109681	F0673		GEO	holarctica	B.12_B.27		B.32	10.88		X
SRR1019709	PRJNA217350	SAMN02335348	SCHU S4	1941	USA	tularensis	A.I.12	Homo sapiens	A.I.13	6.07	duplicate
SRR1061346	PRJNA217353	SAMN02335351	SCHU S4	1941	USA	tularensis	A.I.12	Homo sapiens	A.I.13	6.07	duplicate
SRR1061347	PRJNA217349	SAMN02335347	SCHU S4	1941	USA	tularensis	A.I.12	Homo sapiens	A.I.13	6.06	duplicate
SRR1061348	PRJNA217348	SAMN02335346	SCHU S4	1941	USA	tularensis	A.I.12	Homo sapiens	A.I.13	6.06	duplicate
SRR1061349	PRJNA217351	SAMN02335349	SCHU S4	1941	USA	tularensis	A.I.12	Homo sapiens	A.I.13	6.1	duplicate
SRR11853652	PRJNA602379	SAMN03773882	FDC408	2012	DEU	holarctica	B.12_B.42_B.66_L4	Castor sp.	B.75	7.92		X		X
SRR12207331	PRJNA645814	SAMN15517132	19KM1164	2019	CHE	holarctica	B.6	Felis catus	B.45	8.65		X
SRR12207332	PRJNA645814	SAMN15517131	19KM1151	2019	CHE	holarctica	B.6	Felis catus	B.45	8.85		X
SRR12207333	PRJNA645814	SAMN15517130	19OD0847	2019	CHE	holarctica	B.6	Lepus europaeus	B.284	8.62		X
SRR12207334	PRJNA645814	SAMN15517129	19OD0758	2019	CHE	holarctica	B.6	Lepus europaeus	B.45	8.64		X
SRR12207346	PRJNA645814	SAMN15517125	19OD0587	2019	LIE	holarctica	B.6	Lepus europaeus	B.47	8.65		X
SRR12207353	PRJNA645814	SAMN15517136	19OD1266	2019	CHE	holarctica	B.6	Lepus europaeus	B.46	8.68		X
SRR12207354	PRJNA645814	SAMN15517135	19OD0988	2019	CHE	holarctica	B.6	Lepus europaeus	B.53	8.64		X
SRR12207355	PRJNA645814	SAMN15517134	19OD0902	2019	CHE	holarctica	B.6	Lepus europaeus	B.45	8.78		X
SRR12207357	PRJNA645814	SAMN15517124	19OD0551	2019	CHE	holarctica	B.6	Lepus europaeus	B.92	8.72		X
SRR12207358	PRJNA645814	SAMN15517123	19OD0470	2019	CHE	holarctica	B.6	Lepus europaeus	B.248	8.64		X
SRR1284496	PRJNA240118	SAMN02769658	Scherm	1944	USA	tularensis	A.I.12	Homo sapiens	A.I.13	6.16	duplicate
SRR1284497	PRJNA240118	SAMN02769658	Scherm	1944	USA	tularensis	A.I.12	Homo sapiens	A.I.13	6.11
SRR1284499	PRJNA240119	SAMN02769653	DPG 3A-IS	2007	USA	novicida	novicida	(water)	novicida	20.43	novicida duplicate
SRR1284500	PRJNA240119	SAMN02769653	DPG 3A-IS	2007		novicida	novicida	(water)	novicida	20.48	novicida
SRR1297110	PRJNA244815	SAMN02729101	554			mediasiatica	M.II		M.II.2	7.11	redundant
SRR1714339	PRJNA270247	SAMN03264783	SCHU S4	1941	USA	tularensis	A.I.12	Homo sapiens	A.I.13	6.05	duplicate
SRR1790463	PRJNA244815	SAMN02729101	554			mediasiatica	M.II		M.II.2	23.67	redundant
SRR2084429	PRJNA288604	SAMN03817044	WY96	1996	USA	tularensis	A.2	Homo sapiens	A.2	7.1	duplicate
SRR2084430	PRJNA288604	SAMN03817044	WY96	1996	USA	tularensis	A.2	Homo sapiens	A.2	7.06	duplicate
SRR2145979	PRJNA260088	SAMN03107513	AL97-2214	1997	USA	novicida	novicida		novicida	20.14	novicida
SRR2147687	PRJNA240114	SAMN03252734	JAP	2005	USA	holarctica	B.16		B.226	9.8	duplicate JAP
SRR2147688	PRJNA240114	SAMN03252734	FTT_3 (JAP)	2005	USA	holarctica	B.16		B.226	9.89	duplicate JAP
SRR2175488	PRJNA235892	SAMN03092276	D9876		USA	novicida	novicida	Homo sapiens	novicida	18.43	duplicate
SRR2889934	PRJNA244553	SAMN02867633	FAC		USA	tularensis	A.I.12	(rabbit)	A.I.14	6.09
SRR2889936	PRJNA244554	SAMN02869888	FAE		USA	tularensis	A.I.8	(rabbit)	A.I.11	6.11	duplicate
SRR2889937	PRJNA244555	SAMN02870009	Larsen			tularensis	A.2		A.2	9.34	duplicate
SRR2891677	PRJNA236045	SAMN03010444	F6168		USA	novicida	novicida		novicida	20.26	duplicate
SRR2891721	PRJNA236529	SAMN03107387	U112	1950	USA	novicida	novicida		novicida	18.56	duplicate
SRR2891724	PRJNA244559	SAMN02870033	FAI		USA	novicida	novicida		novicida	20.49	duplicate
SRR2895373	PRJNA242267	SAMN03023737	FTT_1			holarctica	B.4_OSU18		B.129	9.88	duplicate
SRR2895374	PRJNA242267	SAMN03023737	FTT_1			holarctica	B.4_OSU18		B.129	9.85	duplicate
SRR2895382	PRJNA240113	SAMN03219196	NIH B-38	1941	USA	tularensis	A.2	Homo sapiens	A.2	9.02	duplicate
SRR2895383	PRJNA240113	SAMN03219196	NIH B-38	1941	USA	tularensis	A.2	Homo sapiens	A.2	9.01	duplicate
SRR2895385	PRJNA239340	SAMN03246840	SHU-S4	1941	USA	tularensis	A.I.12	Homo sapiens	A.I.13	6.08	duplicate
SRR2895386	PRJNA239340	SAMN03246840	SHU-S4	1941	USA	tularensis	A.I.12	Homo sapiens	A.I.13	6.08	duplicate
SRR2895601	PRJNA240114	SAMN03252734	FTT_3 (JAP)	2005	USA	holarctica	B.16		B.226	9.8	duplicate JAP
SRR2895602	PRJNA240114	SAMN03252734	FTT_3 (JAP)	2005	USA	holarctica	B.16		B.226	9.84	duplicate JAP
SRR2895604	PRJNA240115	SAMN03251846	VT68	1968	USA	holarctica	B.4_OSU18		B.125	9.78	duplicate
SRR2895605	PRJNA240115	SAMN03251846	VT68	1968	USA	holarctica	B.4_OSU18		B.125	9.84	duplicate
SRR2895618	PRJNA240117	SAMN03251848	425		USA	holarctica	B.6	(water)	B.165	9.84	duplicate
SRR2895620	PRJNA240117	SAMN03251848	425		USA	holarctica	B.6	(water)	B.165	9.78	duplicate
SRR2895624	PRJNA236485	SAMN03010443	LVS			holarctica	B.12_B.23_B.24_15NIIEG	Homo sapiens	B.77	9.87	duplicate
SRR2895625	PRJNA236485	SAMN03010443	LVS			holarctica	B.12_B.23_15NIIEG	Homo sapiens	B.77	9.93	duplicate
SRR2895629	PRJNA244560	SAMN02870034	FTU		USA	tularensis	A.I.8	(rabbit)	A.I.11	6.1	redundant
SRR2895631	PRJNA244561	SAMN02870045	FTV		USA	tularensis	A.I.8	(rabbit)	A.I.11	6.11	duplicate
SRR2895681	PRJNA244562	SAMN02870078	FTX		USA	tularensis	A.I.8	(rabbit)	A.I.11	6.11	duplicate
SRR2895683	PRJNA244566	SAMN02887095	FTZ		USA	tularensis	A.I.8	(rabbit)	A.I.11	6.14	duplicate
SRR3279374	PRJNA257008	SAMN04260150	MAX	1928	RUS	holarctica	B.12_B.23	Homo sapiens	B.24	10.8	duplicate
SRR3279393	PRJNA257008	SAMN04260149	Ohara	1931	JPN	holarctica	B.16		B.219	9.56	duplicate Ohara
SRR3279401	PRJNA257008	SAMN04260148	503	1939	RUS	holarctica	B.12_B.23	Dermacentor	B.25	10.31	duplicate
SRR3279403	PRJNA257008	SAMN04260147	RUSS	1928	RUS	holarctica	B.12_B.42	Homo sapiens	B.190	10.55	duplicate
SRR4124773	PRJNA231221	SAMN04875573	FDAARGOS_247	1941	USA	tularensis	A.I.12	Homo sapiens	A.I.13	6.08	duplicate
SRR4292713	PRJNA344303	SAMN05819066	LVS	2014	FRA	holarctica	B.12_B.23_15NIIEG	Homo sapiens	B.77	8.27	duplicate
SRR4292721	PRJNA344303	SAMN05819070	LVS	2014	FRA	holarctica	B.12_B.23_15NIIEG	Homo sapiens	B.77	8.3	duplicate
SRR4292722	PRJNA344303	SAMN05819071	LVS	2014	FRA	holarctica	B.12_B.23_B.24_15NIIEG	Homo sapiens	B.77	8.26		X
SRR4292723	PRJNA344303	SAMN05819072	LVS	2014	FRA	holarctica	B.12_B.23_15NIIEG	Homo sapiens	B.77	8.34	duplicate
SRR4292724	PRJNA344303	SAMN05819073	LVS	2014	FRA	holarctica	B.12_B.23_15NIIEG	Homo sapiens	B.77	8.31	duplicate
SRR4292725	PRJNA344303	SAMN05819074	LVS	2014	FRA	holarctica	B.12_B.23_15NIIEG	Homo sapiens	B.77	8.28	duplicate
SRR4292726	PRJNA344303	SAMN05819075	LVS	2014	FRA	holarctica	B.12_B.23_15NIIEG	Homo sapiens	B.77	8.48	duplicate
SRR496801	PRJNA73369	SAMN00993396	FSC021	1958	JPN	holarctica	B.16	Homo sapiens	B.221	8.86
SRR496813	PRJNA73375	SAMN00993424	FSC054	1953	USA	tularensis	A.2	Lepus sp.	A.2	7.12
SRR496819	PRJNA73379	SAMN00993427	FSC148	1982	KAZ	mediasiatica	M.I	(tick)	M.I.3	8.12
SRR496826	PRJNA73383	SAMN00993429	FSC159	1995	USA	novicida	novicida	Homo sapiens	novicida	19.33	novicida
SRR496831	PRJNA73385	SAMN00993430	FSC160			novicida	novicida		novicida	20.18	novicida redundant with Fx1
SRR496832	PRJNA73467	SAMN00993431	FSC208			holarctica	B.12		B.22	9.94	redundant
SRR496838	PRJNA73393	SAMN00993434	FSC539	1935	CAN	holarctica	B.6	(tick)	B.156	9.82	redundant
SRR496840	PRJNA73395	SAMN00993438	FSC595			novicida	novicida		novicida	18.16	novicida
SRR5051916	PRJNA285142	SAMN03773882	FDC408	2012	DEU	holarctica	B.12_B.42	Castor sp.	B.75	9.8	duplicate
SRR5051917	PRJNA285142	SAMN03773881	FDC407	2008	DEU	holarctica	B.12	Vulpes sp.	B.74	9.73	duplicate
SRR5051918	PRJNA285142	SAMN03773883	FDC409	2012	DEU	holarctica	B.12	Nyctereutes procyonoides	B.71	9.77	duplicate
SRR507783	PRJNA89145	SAMN01047935	FSC162	1995	SWE	holarctica	B.12_B.39	Homo sapiens	B.209	9.79		X
SRR5083750	PRJNA356478	SAMN06114577	FT7	2016	AUS	holarctica	B.16	Pseudocheirus peregrinus	B.217	8.83
SRR518502	PRJNA16087	SAMN01085703	FSC200	1998		holarctica	B.12	Homo sapiens	B.22	9.79	duplicate
SRR5367665	PRJNA269675	SAMN06622832	B-7553	2014		holarctica	B.12_B.42		B.327	9.83	redundant
SRR5367666	PRJNA269675	SAMN06622833	B-7558	2014		holarctica	B.12_B.42_B.66_L4		B.332	9.77		X		X
SRR5367667	PRJNA269675	SAMN06622834	B-7555	2014		holarctica	B.12_B.42		B.327	9.79	redundant
SRR5367668	PRJNA269675	SAMN06622835	B-7559	2014		holarctica	B.12_B.23		B.199	9.8	redundant
SRR5712444	PRJNA390943	SAMN07255131	LVS	2016		holarctica	B.12_B.23_15NIIEG	Homo sapiens	B.77	11.24	duplicate
SRR5712445	PRJNA390943	SAMN07255130	LVS	2016		holarctica	B.12_B.23_15NIIEG	Homo sapiens	B.77	11.28	duplicate
SRR5712446	PRJNA390943	SAMN07255129	LVS	2016		holarctica	B.12_B.23_15NIIEG	Homo sapiens	B.77	11.34	duplicate
SRR5712447	PRJNA390943	SAMN07255128	LVS			holarctica	B.12_B.23_15NIIEG	Homo sapiens	B.77	11.29	duplicate
SRR5937764	PRJNA398413	SAMN07510281	AZ00000583	2012	USA	tularensis	A.2	Homo sapiens	A.2	7.09
SRR5937765	PRJNA398413	SAMN07510280	BT05-2170000101		USA	tularensis	A.2		A.2	7.08
SRR5937766	PRJNA398413	SAMN07510279	PB07242001	2007	USA	tularensis	A.2	Homo sapiens	A.2	7.12
SRR5937767	PRJNA398413	SAMN07510278	PB07320001	2007	USA	tularensis	A.2	Homo sapiens	A.2	7.12
SRR5937768	PRJNA398413	SAMN07510277	PB09155001	2009	USA	tularensis	A.2	(feline)	A.2	7.05
SRR5937769	PRJNA398413	SAMN07510276	520971	2015	USA	tularensis	A.2	Homo sapiens	A.2	7.12
SRR5937770	PRJNA398413	SAMN07510275	556254	2015	USA	tularensis	A.2	Homo sapiens	A.2	7.08
SRR5937771	PRJNA398413	SAMN07510274	AZ00045112	2016	USA	tularensis	A.2	Homo sapiens	A.2	7.08
SRR5937772	PRJNA398413	SAMN07510273	100B	2016	USA	tularensis	A.2	Homo sapiens	A.2	14.37
SRR6205344	PRJNA398413	SAMN07823445	F1114	2017	USA	tularensis	A.2	Homo sapiens	A.2	7.08
SRR653884	PRJNA187553	SAMN01906959	OK01-2528	2001	USA	tularensis	A.I.12	Homo sapiens	A.I.14	6.08
SRR653885	PRJNA187556	SAMN01907096	MO02-4195	2002	USA	tularensis	A.I.12	Homo sapiens	A.I.13	6.08
SRR653886	PRJNA187555	SAMN01906986	AR00-0028	2000	USA	tularensis	A.I.12	Homo sapiens	A.I.13	6.17
SRR653887	PRJNA187557	SAMN01907098	NE03-1457	2003	USA	tularensis	A.I.12	Homo sapiens	A.I.13	6.87
SRR653888	PRJNA187559	SAMN01907099	GA02-5383	1974	USA	tularensis	A.I.12	Homo sapiens	NA	6.15
SRR653889	PRJNA187558	SAMN01907100	IL00-4351	2000	USA	tularensis	A.I.12	Homo sapiens	NA	6.12
SRR653890	PRJNA187562	SAMN01907101	MD00-2970	2000	USA	tularensis	A.I.3	Homo sapiens	A.I.3	6.13
SRR653891	PRJNA187563	SAMN01907102	MA00-2987	2000	USA	tularensis	A.I.3	Homo sapiens	A.I.3	6.1	duplicate
SRR653892	PRJNA187564	SAMN01907104	MI01-2654	2001	USA	tularensis	A.I.8	Homo sapiens	A.I.9	6.15
SRR653893	PRJNA187565	SAMN01907105	NC98-3428	1998	USA	tularensis	A.I.3	Homo sapiens	A.I.6	6.19
SRR653894	PRJNA187567	SAMN01907106	AK96-2888	1996	USA	tularensis	A.I.8	Homo sapiens	A.I.9	6.11
SRR653895	PRJNA187568	SAMN01907107	OK00-2732	2000	USA	tularensis	A.I.8	Homo sapiens	A.I.11	6.14	redundant
SRR653896	PRJNA187569	SAMN01907108	CO00-3111	2000	USA	tularensis	A.I.12	Homo sapiens	A.I.14	6.13
SRR7947414	PRJNA417780	SAMN08006795	LVS-G			holarctica	B.12_B.23_15NIIEG	Homo sapiens	B.77	9.92	duplicate
SRR7947415	PRJNA417780	SAMN08006796	LVS-R			holarctica	B.12_B.23_15NIIEG	Homo sapiens	B.77	9.88	duplicate
SRR7947416	PRJNA417780	SAMN08006794	LVS			holarctica	B.12_B.23_15NIIEG	Homo sapiens	B.77	9.9	duplicate
SRR8072954	PRJNA231221	SAMN10228575	FDAARGOS_595	2001	USA	holarctica	B.6	Homo sapiens	B.9	9.81	duplicate
SRR8072955	PRJNA231221	SAMN10228576	FDAARGOS_596	2000	USA	tularensis	A.I.8	Homo sapiens	A.I.11	6.1	duplicate
SRR8072958	PRJNA231221	SAMN10228579	FDAARGOS_599	2002	USA	holarctica	B.4_OSU18	Homo sapiens	B.129	9.88	duplicate
SRR8072964	PRJNA231221	SAMN10228580	FDAARGOS_600			tularensis	A.I.8		A.I.11	6.11	duplicate
SRR8163584	PRJNA269675	SAMN10386541	B-7562			holarctica	B.12_B.42		B.327	9.83	duplicate
SRR8163585	PRJNA269675	SAMN10386540	B-7557			holarctica	B.12_B.42		B.327	9.75	duplicate
SRR8163586	PRJNA269675	SAMN10386539	B-7556			holarctica	B.12_B.42		B.327	9.79	duplicate
SRR8163587	PRJNA269675	SAMN10386538	B-7554			holarctica	B.12_B.42		B.327	9.79	duplicate
SRR8283294	PRJNA231221	SAMN10228577	FDAARGOS_597	2000	USA	tularensis	A.I.12	Homo sapiens	A.I.12	6.11	duplicate
SRR8283296	PRJNA231221	SAMN10228578	FDAARGOS_598	1999	USA	holarctica	B.4_OSU18	Homo sapiens	B.125	9.87	duplicate
SRR8573486	PRJNA269675	SAMN10924160	B-7177 (A-823)	2011		mediasiatica	M.II	Clethrionomys rutilus	M.II.3	8.03	duplicate (A-823)
SRR8573487	PRJNA269675	SAMN10924161	B-7178	2011	RUS	holarctica	B.4_NO-15/2011	Dermacentor reticulatus	B.112	9.96	duplicate
SRR8573488	PRJNA269675	SAMN10924158	B-7175 (A-554)	2011		mediasiatica	M.II	Haemaphysalis concinna	M.II.2	8.05	duplicate (A-554)
SRR8573489	PRJNA269675	SAMN10924159	B-7176 (A-678)	2011		mediasiatica	M.II	Ixodes persulcatus	M.II.2	8.02	duplicate (A-678)
SRR9290762	PRJNA510899	SAMN01085703	FSC200	1998		holarctica	B.12	Homo sapiens	B.22	9.81	redundant
SRR941994	PRJNA212941	SAMN02261485	99A-2628	1999	USA	holarctica	B.4_OSU18	Homo sapiens	B.122	9.84	duplicate
SRR942045	PRJNA212941	SAMN02261485	99A-2628	1999	USA	holarctica	B.4_OSU18	Homo sapiens	B.122	9.85	duplicate
