# Supplementary material for: Genetic diversity of Francisella tularensis subsp. holarctica in Kazakhstan
Source: PLoS Negl Trop Dis. 2021 May 17;15(5):e0009419. doi: 10.1371/journal.pntd.0009419 (PMC8158875; doi:10.1371/journal.pntd.0009419)
Supplement: S2 Table — (XLSX) [file pntd.0009419.s005.xlsx]

## Sheet: Shevtsov2021_Table S2
TableS2-Primers for in-silico MLVA7
Name*	Forward primer	Reverse primer
Ft-M3_9bp_248bp_25u	TTCACAAAATAACAACAAAGA	GCTCTTGCTGATCCTTATTA
Ft-M4_5bp_85bp_3u	CTTGATTATTTCTTAAAAGTTTTATTCATG	GCAAATATACCGTAATGCCACCTATGA
Ft-M6_21bp_140bp_4u	GTGAACTGCCAACACCATAACTTATATTTA	TAGTGAACAGTTTAGATGTATTATA
Ft-M20_12bp_90bp_3u	AGCATAACTTTTGAGACAATTGGTGCAG	CCAGTTACCGGTTGATCCAGCATT
Ft-M22_6bp_73bp_2u	CTGCTATATTTAGACAAAGTGA	TCTGAAAGTGCTTGTTGTTGAT
insilico-FT-4_6bp_97bp_2u	ATAGTTTAGTCGTTATTCAATGA	GAGCATCAATTAATCAACTAATA
insilico-FT-8_4bp_152bp_3u	AATAGTTCCAGAAGTTACAAAGC	AATATTTTGTGGGATTATCTGTT
*the indicated locus name includes the repeat unit size, the in silico PCR product size in the SCHU_S4 (accession number GCA_000008985) reference genome when using the indicated primers, and the associated repeat copy number coding convention
