# Supplementary material for: Genetic diversity of Francisella tularensis subsp. holarctica in Kazakhstan
Source: PLoS Negl Trop Dis. 2021 May 17;15(5):e0009419. doi: 10.1371/journal.pntd.0009419 (PMC8158875; doi:10.1371/journal.pntd.0009419)
Supplement: S3 Table — (XLSX) [file pntd.0009419.s006.xlsx]

## Sheet: ShevtsovTableS3_in-vitro_MLVA25
Table S3 In-vitro MLVA25
key	Ft-M1	Ft-M2	Ft-M3	Ft-M4	Ft-M5	Ft-M6	Ft-M7	Ft-M8	Ft-M9	Ft-M10	Ft-M11	Ft-M12	Ft-M13	Ft-M14	Ft-M15	Ft-M16	Ft-M17	Ft-M18	Ft-M19	Ft-M20	Ft-M21	Ft-M22	Ft-M23	Ft-M24	Ft-M25
Tul-106_KZ	3	2	10	4	2	6	2	2	2	2	5	2	1	3	3	1	2	2	1	3	2	4	1	2	4
Tul-11_KZ	3	2	9	3	2	5	2	2	2	2	5	2	1	3	3	1	2	2	1	3	2	4	1	2	4
Tul-112_KZ	3	2	15	4	2	4	2	2	2	2	5	2	1	3	3	1	2	2	1	3	2	4	1	2	4
Tul-128_KZ	3	2	21	4	2	4	2	2	2	2	5	2	1	3	3	1	2	2	1	3	2	4	1	2	4
Tul-13_KZ	3	2	20	4	2	5	2	2	2	2	5	2	1	3	3	1	2	2	1	3	2	4	1	2	4
Tul-132_KZ	3	2	23	4	2	4	2	2	2	2	5	2	1	3	3	1	2	2	1	4	2	4	1	2	4
Tul-133_KZ	3	2	21	4	2	4	2	2	2	2	5	2	1	3	3	1	2	2	1	3	2	4	1	2	4
Tul-135_KZ	3	2	22	4	2	4	2	2	2	2	5	2	1	3	3	1	2	2	1	3	2	4	1	2	4
Tul-139_KZ	3	2	20	5	2	4	2	2	2	2	5	2	1	3	3	1	2	2	1	3	2	3	1	2	4
Tul-149_KZ	3	2	19	4	2	4	2	2	2	2	5	2	1	3	3	1	2	2	1	3	2	4	1	2	4
Tul-15_KZ	3	2	23	4	2	4	2	2	2	2	5	2	1	3	3	1	2	2	1	4	2	4	1	2	4
Tul-151_KZ	3	2	21	4	2	4	2	2	2	2	5	2	1	3	3	1	2	2	1	3	2	4	1	2	4
Tul-153_KZ	3	2	9	4	2	6	2	2	2	2	5	2	1	3	3	1	2	2	1	3	2	4	1	2	4
Tul-154_KZ	3	2	16	5	2	4	2	2	2	2	5	2	1	3	3	1	2	2	1	3	2	3	1	2	4
Tul-155_KZ	3	2	20	5	2	4	2	2	2	2	5	2	1	3	3	1	2	2	1	3	2	3	1	2	4
Tul-161_KZ	3	2	16	4	2	4	2	2	2	2	5	2	1	3	3	1	2	2	1	4	2	4	1	2	4
Tul-17_KZ	3	2	20	5	2	4	2	2	2	2	5	2	1	3	3	1	2	2	1	3	2	3	1	2	4
Tul-18_KZ	3	2	20	5	2	4	2	2	2	2	5	2	1	3	3	1	2	2	1	3	2	3	1	2	4
Tul-19_KZ	3	2	17	4	2	5	2	2	2	2	5	2	1	3	3	1	2	2	1	3	2	4	1	2	4
Tul-2_KZ	3	2	10	4	2	6	2	2	2	2	5	2	1	3	3	1	2	2	1	3	2	4	1	2	4
Tul-20_KZ	3	2	10	4	2	6	2	2	2	2	5	2	1	3	3	1	2	2	1	3	2	4	1	2	4
Tul-30_KZ	3	2	12	4	2	4	2	2	2	2	5	2	1	3	3	1	2	2	1	3	2	4	1	2	4
Tul-52_KZ	3	2	23	4	2	4	2	2	2	2	5	2	1	3	3	1	2	2	1	3	2	4	1	2	4
Tul-6_KZ	3	2	10	4	2	6	2	2	2	2	5	2	1	3	3	1	2	2	1	3	2	4	1	2	4
Tul-61_KZ	3	2	9	4	2	6	2	2	2	2	5	2	1	3	3	1	2	2	1	3	2	4	1	2	4
Tul-66_KZ	3	2	14	4	2	5	2	2	2	2	5	2	1	3	3	1	2	2	1	3	2	4	1	2	4
Tul-67_KZ	3	2	16	5	2	4	2	2	2	2	5	2	1	3	3	1	2	2	1	3	2	3	1	2	4
Tul-68_KZ	3	2	14	4	2	5	2	2	2	2	5	2	1	3	3	1	2	2	1	3	2	4	1	2	4
Tul-7_KZ	3	2	21	4	2	4	2	2	2	2	5	2	1	3	3	1	2	2	1	3	2	4	1	2	4
Tul-71_KZ	3	2	17	4	2	5	2	2	2	2	5	2	1	3	3	1	2	2	1	3	2	4	1	2	4
Tul-76_KZ	3	2	9	4	2	7	2	2	2	2	5	2	1	3	3	1	2	2	1	3	2	4	1	2	4
Tul-78_KZ	3	2	9	4	2	6	2	2	2	2	5	2	1	3	3	1	2	2	1	3	2	4	1	2	4
Tul-86_KZ	3	2	10	4	2	6	2	2	2	2	5	2	1	3	3	1	2	2	1	3	2	4	1	2	4
Tul-87_KZ	3	2	10	4	2	6	2	2	2	2	5	2	1	3	3	1	2	2	1	3	2	4	1	2	4
Tul-92_KZ	3	2	16	4	2	4	2	2	2	2	5	2	1	3	3	1	2	2	1	3	2	4	1	2	4
Tul-93_KZ	3	2	21	4	2	4	2	2	2	2	5	2	1	3	3	1	2	2	1	3	2	4	1	2	4
Tul-97_KZ	3	2	16	4	2	4	2	2	2	2	5	2	1	3	3	1	2	2	1	3	2	4	1	2	4
Tul-98_KZ	3	2	10	4	2	6	2	2	2	2	5	2	1	3	3	1	2	2	1	3	2	4	1	2	4
Tul-99_KZ	3	2	21	4	2	4	2	2	2	2	5	2	1	3	3	1	2	2	1	3	2	4	1	2	4

## Sheet: ShevtsovTableS3_in-silico_MLVA7
TableS3_in-silico_MLVA7
	Direct READ analysis								SPADES assembly								SKESA assembly
key	Ft-M3_9bp_248bp_25u	Ft-M4_5bp_85bp_3u	Ft-M6_21bp_140bp_4u	Ft-M20_12bp_90bp_3u	Ft-M22_6bp_73bp_2u	insilico-FT-4_6bp_97bp_2u	insilico-FT-8_4bp_152bp_3u	key	Ft-M3_9bp_248bp_25u	Ft-M4_5bp_85bp_3u	Ft-M6_21bp_140bp_4u	Ft-M20_12bp_90bp_3u	Ft-M22_6bp_73bp_2u	insilico-FT-4_6bp_97bp_2u	insilico-FT-8_4bp_152bp_3u	Key	Ft-M3_9bp_248bp_25u	Ft-M4_5bp_85bp_3u	Ft-M6_21bp_140bp_4u	Ft-M20_12bp_90bp_3u	Ft-M22_6bp_73bp_2u	insilico-FT-4_6bp_97bp_2u	insilico-FT-8_4bp_152bp_3u
Tul-106_KZ	10	4	6	3	4	4	2	Tul-106_KZ	10	4	6	3	4	4	2	Tul-106_KZ	10	4	6	3	4	3*	2
Tul-11_KZ	9	3	5	3	4	4	2	Tul-11_KZ	9	3	5	3	4	4	2	Tul-11_KZ	9	3	5	3	4	3*	2
Tul-112_KZ	15	4	4	3	4	4	2	Tul-112_KZ	15	4	4	3	4	4	2	Tul-112_KZ	15	4	4	3	4	3*	2
Tul-128_KZ	21	4	4	3	4	4	2	Tul-128_KZ	19*	4	4	3	4	4	2	Tul-128_KZ		4	4	3	4	3*	2
Tul-13_KZ	20	4	5	3	4	4	2	Tul-13_KZ	18*	4	5	3	4	4	2	Tul-13_KZ	20	4	5	3	4	3*	2
Tul-132_KZ	23	4	4	4	4	4	2	Tul-132_KZ		4	4	4	4	4	2	Tul-132_KZ		4	4	4	4	3*	2
Tul-133_KZ	21	4	4	3	4	4	2	Tul-133_KZ		4	4	3	4	4	2	Tul-133_KZ		4	4	3	4	3*	2
Tul-135_KZ	22	4	4	3	4	4	2	Tul-135_KZ		4	4	3	4	4	2	Tul-135_KZ	22	4	4	3	4	3*	2
Tul-139_KZ	20	5	4	3	3	4	3	Tul-139_KZ		5	4	3	3	4	3	Tul-139_KZ	20	5	4	3	3	3*	3
Tul-149_KZ	19	4	4	3	4	4	2	Tul-149_KZ	18*	4	4	3	4	4	2	Tul-149_KZ		4		3	4	3*	2
Tul-15_KZ	23	4	4	4	4	4	2	Tul-15_KZ		4	4	4	4	4	2	Tul-15_KZ	23	4	4	4	4	3*	2
Tul-151_KZ	21	4	4	3	4	4	2	Tul-151_KZ		4	4	3	4	4	2	Tul-151_KZ	21	4	4	3	4	3*	2
Tul-153_KZ	9	4	6	3	4	4	2	Tul-153_KZ	9	4	6	3	4	4	2	Tul-153_KZ	9	4	6	3	4	3*	2
Tul-154_KZ	16	5	4	3	3	4	3	Tul-154_KZ	16	5	4	3	3	4	3	Tul-154_KZ	16	5	4	3	3	3*	3
Tul-155_KZ	20	5	4	3	3	4	3	Tul-155_KZ	17*	5	4	3	3	4	3	Tul-155_KZ	20	5	4	3	3	3*	3
Tul-161_KZ	16	4	4	4	4	4	2	Tul-161_KZ	16	4	4	4	4	4	2	Tul-161_KZ	16	4	4	4	4	3*	2
Tul-17_KZ	20	5	4	3	3	4	3	Tul-17_KZ		5	4	3	3	4	3	Tul-17_KZ		5	4	3	3	3*	3
Tul-18_KZ	20	5	4	3	3	4	3	Tul-18_KZ		5	4	3	3	4	3	Tul-18_KZ	20	5	4	3	3	3*	3
Tul-19_KZ	17	4	5	3	4	4	2	Tul-19_KZ	17	4	5	3	4	4	2	Tul-19_KZ	17	4	5	3	4	3*	2
Tul-2_KZ	10	4	6	3	4	4	2	Tul-2_KZ	10	4	6	3	4	4	2	Tul-2_KZ	10	4	6	3	4	3*	2
Tul-20_KZ	10	4	6	3	4	3	2	Tul-20_KZ	10	4	6	3	4	3	2	Tul-20_KZ	10	4	6	3	4	3	2
Tul-30_KZ	12	4	4	3	4	4	2	Tul-30_KZ	12	4	4	3	4	4	2	Tul-30_KZ	12	4	4	3	4	3*	2
Tul-52_KZ	23	4	4	3	4	4	2	Tul-52_KZ		4	4	3	4	4	2	Tul-52_KZ	23	4	4	3	4	3*	2
Tul-6_KZ	10	4	6	3	4	4	2	Tul-6_KZ	10	4	6	3	4	4	2	Tul-6_KZ	10	4	6	3	4	3*	2
Tul-61_KZ	9	4	6	3	4	4	2	Tul-61_KZ	9	4	6	3	4	4	2	Tul-61_KZ	9	4	6	3	4	3*	2
Tul-66_KZ	14	4	5	3	4	4	2	Tul-66_KZ	14	4	5	3	4	4	2	Tul-66_KZ	14	4	5	3	4	3*	2
Tul-67_KZ	16	5	4	3	3	4	3	Tul-67_KZ	16	5	4	3	3	4	3	Tul-67_KZ	16	5	4	3	3	3*	3
Tul-68_KZ	14	4	5	3	4	4	2	Tul-68_KZ	14	4	5	3	4	4	2	Tul-68_KZ	14	4	5	3	4	3*	2
Tul-7_KZ	21	4	4	3	4	4	2	Tul-7_KZ		4	4	3	4	4	2	Tul-7_KZ	21	4	4	3	4	3*	2
Tul-71_KZ	17	4	5	3	4	4	2	Tul-71_KZ	17	4	5	3	4	4	2	Tul-71_KZ	17	4	5	3	4	3*	2
Tul-76_KZ	9	4	7	3	4	4	2	Tul-76_KZ	9	4	7	3	4	4	2	Tul-76_KZ	9	4		3	4	3*	2
Tul-78_KZ	9	4	6	3	4	4	2	Tul-78_KZ	9	4	6	3	4	4	2	Tul-78_KZ	9	4	6	3	4	3*	2
Tul-86_KZ	10	4	6	3	4	4	2	Tul-86_KZ	10	4	6	3	4	4	2	Tul-86_KZ	10	4	6	3	4	3*	2
Tul-87_KZ	10	4	6	3	4	4	2	Tul-87_KZ	10	4	6	3	4	4	2	Tul-87_KZ	10	4	6	3	4	3*	2
Tul-92_KZ	16	4	4	3	4	4	2	Tul-92_KZ	16	4	4	3	4	4	2	Tul-92_KZ	16	4	4	3	4	3*	2
Tul-93_KZ	21	4	4	3	4	4	2	Tul-93_KZ	19*	4	4	3	4	4	2	Tul-93_KZ	21	4	4	3	4	3*	2
Tul-97_KZ	16	4	4	3	4	4	2	Tul-97_KZ	16	4	4	3	4	4	2	Tul-97_KZ	16	4	4	3	4	3*	2
Tul-98_KZ	10	4	6	3	4	4	2	Tul-98_KZ	10	4	6	3	4	4	2	Tul-98_KZ	10	4	6	3	4	3*	2
Tul-99_KZ	21	4	4	3	4	4	2	Tul-99_KZ		4	4	3	4	4	2	Tul-99_KZ	21	4	4	3	4	3*	2
*incorrect size
