# Supplementary material for: Genetic diversity of Francisella tularensis subsp. holarctica in Kazakhstan
Source: PLoS Negl Trop Dis. 2021 May 17;15(5):e0009419. doi: 10.1371/journal.pntd.0009419 (PMC8158875; doi:10.1371/journal.pntd.0009419)
Supplement: S4 Table — (XLSX) [file pntd.0009419.s007.xlsx]

## Sheet: Shevtsov2021_TableS4
Key	Total number of reads	Number of Ft-M3 reads obtained using in-silico MLVA analysis	Number of repeat units at the Ft-M3 locus
Tul-106_KZ	1085942	39	10
Tul-11_KZ	1780478	84	9
Tul-112_KZ	1581346	17	15
Tul-128_KZ	1465008	3	21
Tul-13_KZ	1147434	17	20
Tul-132_KZ	1337374	3	23
Tul-133_KZ	1300094	3	21
Tul-135_KZ	1376012	4	22
Tul-139_KZ	1134750	4	20
Tul-149_KZ	743210	2	19
Tul-15_KZ	1617068	13	23
Tul-151_KZ	1197914	11	21
Tul-153_KZ	729902	55	9
Tul-154_KZ	2842220	26	16
Tul-155_KZ	1508014	7	20
Tul-161_KZ	1787860	61	16
Tul-17_KZ	1760768	25	20
Tul-18_KZ	1645066	2	20
Tul-19_KZ	957990	29	17
Tul-2_KZ	1828480	64	10
Tul-20_KZ	873296	61	10
Tul-30_KZ	729482	38	12
Tul-52_KZ	1390580	14	23
Tul-6_KZ	2051798	90	10
Tul-61_KZ	1347332	36	9
Tul-66_KZ	695852	13	14
Tul-67_KZ	1316218	10	13
Tul-68_KZ	821430	4	14
Tul-7_KZ	1582146	5	21
Tul-71_KZ	1375426	15	17
Tul-76_KZ	932356	9	9
Tul-78_KZ	984536	20	9
Tul-86_KZ	1089742	75	10
Tul-87_KZ	922916	73	10
Tul-92_KZ	1473396	6	16
Tul-93_KZ	1769000	7	21
Tul-97_KZ	2438044	14	16
Tul-98_KZ	1310072	55	10
Tul-99_KZ	1238376	11	21
